# Supplementary material for: The comparison of comprehensive sexuality education knowledge and attitudes in CSE-exposed and CSE-naïve non-formal settings in Lagos State, Nigeria
Source: PLOS Glob Public Health. 2024 Oct 31;4(10):e0003858. doi: 10.1371/journal.pgph.0003858 (PMC11527314; doi:10.1371/journal.pgph.0003858)
Supplement: S1 Data — (XLSX) [file pgph.0003858.s001.xlsx]

## Sheet: Sheet1
1.1 What is your sex?	1.1 Coded	1.2 How old are you at your last birthday?	1.3 What is your current marital status?	1.4 What is your highest level of education?	1.5 Did you attend vocational centre or technical school?	1.11 Do you own a mobile phone?	1.15 How often do you use the internet?	1.16 What is your religion	if others (specify)	1.17 Which ethnic group do you belong?	if others (specify)	2.1 Do you know the following male and female reproductive organs?	2.1 Do you know the following male and female reproductive organs?/Testes	2.1 Do you know the following male and female reproductive organs?/Penis	2.1 Do you know the following male and female reproductive organs?/Scrotum	2.1 Do you know the following male and female reproductive organs?/Vagina	2.1 Do you know the following male and female reproductive organs?/Clitoris	2.1 Do you know the following male and female reproductive organs?/Uterus	2.1 Do you know the following male and female reproductive organs?/Ovaries	2.1 Sum	2.1 Grade	1.0 Some jobs or house chores are specifically for males and some for females?	1.0 Men are usually better than women in school and workplace?	1.1 Men and women should be given the same opportunities?	1.0 Husband and wife should have equal responsibilities to contribute to the family income by working?	1.6 Families should spend just as much money on the education of daughters as on the education of sons?	1.3.0 Sum norms	1.3.0 Grade norms	7.1 Have you ever heard of HIV/AIDS	7.4 Can HIV be transmitted from any of the following?/Unprotected sexual intercourse	7.4 Can HIV be transmitted from any of the following?/Blood transfusion	7.4 Can HIV be transmitted from any of the following?/Sharing toilets	7.4 Can HIV be transmitted from any of the following?/Sharing sharp objects	7.4 Can HIV be transmitted from any of the following?/Hugging	7.5 What can a person do to avoid contracting HIV?/Having sexual intercourse with one faithful uninfected partner	7.5 What can a person do to avoid contracting HIV?/Using condoms every time one has sex	7.5 What can a person do to avoid contracting HIV?/Abstaining from sex	7.5 What can a person do to avoid contracting HIV?/Using antibiotics	7.5 What can a person do to avoid contracting HIV?/Avoid sharing of sharp objects	7.2 Sum HIVKn	Grade HIV	7.10 Which of these means can HIV be transmitted from mother to child?	7.10 Which of these means can HIV be transmitted from mother to child?/During pregnancy	7.10 Which of these means can HIV be transmitted from mother to child?/During childbirth or labour	7.10 Which of these means can HIV be transmitted from mother to child?/During breastfeeding	7.11 Are there any special drugs that doctor or a nurse give to a woman infected with HIV to reduce the risk of transmission to the baby?	7.10 PMTCTKn	PMTCT GRADE	8.1 Have you ever seen a male condom
Female	1	15	1	2	Government technical school	No	1	2		2		Testes Penis Vagina Scrotum Clitoris Uterus Ovaries	1	1	1	1	1	1	1	7	GOOD	0	1	0	0	0	1	0	Yes	1	1	1	1	1	1	0	0	0	1	7	1	During pregnancy During breastfeeding	1	0	1	1	3	1	Yes
Female	1	16	1	3	Government technical school	No	0	2		1		Testes Penis	1	1	0	0	0	0	0	2	POOR	0	2	2	0	2	6	1	Yes	1	1	1	1	1	1	1	0	1	1	9	1	During pregnancy	1	0	0	1	2	0	No
Female	1	16	1	2	Government technical school	Yes	1	3		2		Penis Vagina Ovaries	0	1	0	1	0	0	1	3	POOR	2	2	0	2	0	6	1	Yes	1	1	0	1	0	1	1	0	0	1	6	1	During breastfeeding	0	0	1	1	2	0	Yes
Male	0	18	1	3	Government technical school	Yes	1	2		1		Testes Penis Scrotum Vagina Ovaries	1	1	1	1	0	0	1	5	GOOD	2	0	0	0	2	4	0	Yes	1	1	0	1	0	0	1	1	0	1	6	1	During breastfeeding During pregnancy	1	0	1	0	2	0	Yes
Male	0	16	1	3	Government technical school	Yes	1	1		2		Testes Penis Scrotum Vagina	1	1	1	1	0	0	0	4	POOR	0	0	0	0	2	2	0	Yes	1	1	0	1	0	1	1	0	0	1	6	1	During pregnancy During childbirth or labour During breastfeeding	1	1	1	0	3	1	Yes
Female	1	16	1	3	Government technical school	Yes	1	2		2		Vagina Penis Ovaries Uterus	0	1	0	1	0	1	1	4	POOR	2	2	0	0	0	4	0	Yes	1	1	0	1	0	1	1	1	0	1	7	1	During pregnancy During childbirth or labour	1	1	0	0	2	0	Yes
Male	0	16	1	3	Government technical school	Yes	0	2		1		Testes Penis Scrotum Vagina Clitoris Ovaries Uterus	1	1	1	1	1	1	1	7	GOOD	0	2	0	0	0	2	0	Yes	1	1	1	1	0	1	1	1	0	1	8	1	During pregnancy During breastfeeding	1	0	1	1	3	1	Yes
Male	0	16	1	3	Government technical school	No	0	2		1		Testes Penis Scrotum Vagina Uterus Ovaries	1	1	1	1	0	1	1	6	GOOD	2	2	0	0	0	4	0	Yes	1	1	0	0	0	0	0	0	0	1	3	0	During breastfeeding	0	0	1	0	1	0	Yes
Female	1	16	1	3	Government technical school	No	0	2		1		Testes Penis Vagina Uterus Ovaries	1	1	0	1	0	1	1	5	GOOD	2	2	0	2	2	8	1	Yes	1	1	1	1	0	1	1	0	1	1	8	1	During pregnancy During breastfeeding	1	0	1	1	3	1	No
Male	0	22	1	2	Government technical school	Yes	1	2		1		Testes Penis Scrotum Vagina Clitoris Uterus Ovaries	1	1	1	1	1	1	1	7	GOOD	0	2	0	0	0	2	0	Yes	1	1	1	1	0	1	1	1	0	1	8	1	During pregnancy During childbirth or labour During breastfeeding	1	1	1	0	3	1	Yes
Female	1	19	1	3	Government technical school	Yes	0	2		1		Penis Vagina	0	1	0	1	0	0	0	2	POOR	0	2	2	2	2	8	1	Yes	1	1	0	1	0	1	1	1	0	0	6	1	During childbirth or labour During pregnancy During breastfeeding	1	1	1	0	3	1	Yes
Male	0	16	1	3	Government technical school	Yes	1	2		2		Testes Penis Vagina	1	1	0	1	0	0	0	3	POOR	2	0	0	0	0	2	0	Yes	1	1	0	1	0	1	1	1	0	1	7	1	During breastfeeding During childbirth or labour	0	1	1	1	3	1	No
Male	0	16	1	3	Government technical school	Yes	0	2		2		Testes Penis Vagina Ovaries	1	1	0	1	0	0	1	4	POOR	2	2	0	0	0	4	0	Yes	1	1	0	1	0	1	1	1	0	1	7	1	During pregnancy During childbirth or labour During breastfeeding	1	1	1	0	3	1	Yes
Female	1	23	1	2	Government technical school	Yes	0	2		1		Testes Penis Scrotum Vagina Clitoris Uterus Ovaries	1	1	1	1	1	1	1	7	GOOD	0	2	0	0	0	2	0	Yes	1	1	1	1	0	1	1	0	0	1	7	1	During breastfeeding	0	0	1	1	2	0	Yes
Male	0	18	1	3	Government technical school	Yes	1	3		1		Penis Vagina Ovaries	0	1	0	1	0	0	1	3	POOR	0	2	0	0	0	2	0	Yes	1	1	0	1	0	1	0	1	0	1	6	1	option_4	0	0	0	1	1	0	No
Male	0	20	1	2	Government technical school	Yes	1	2		1		Testes Penis Vagina Clitoris Uterus Ovaries	1	1	0	1	1	1	1	6	GOOD	0	2	0	0	0	2	0	Yes	1	1	0	1	0	1	1	1	0	1	7	1	During pregnancy	1	0	0	0	1	0	Yes
Male	0	22	1	2	Government technical school	Yes	1	2		1		Testes Penis Vagina	1	1	0	1	0	0	0	3	POOR	1	2	2	0	0	5	0	Yes	1	1	0	1	0	1	1	1	0	1	7	1	During pregnancy	1	0	0	0	1	0	Yes
Male	0	17	1	2	Government technical school	No	0	2		1		Testes Penis Scrotum Vagina Clitoris Uterus Ovaries	1	1	1	1	1	1	1	7	GOOD	0	0	0	2	0	2	0	Yes	1	1	0	1	0	1	1	1	1	1	8	1	During childbirth or labour During breastfeeding	0	1	1	1	3	1	Yes
Male	0	18	1	3	Government technical school	Yes	1	3		1		Penis Scrotum Vagina Ovaries	0	1	1	1	0	0	1	4	POOR	0	0	0	0	2	2	0	Yes	1	1	1	1	0	1	1	1	1	1	9	1	During pregnancy During childbirth or labour During breastfeeding	1	1	1	1	4	1	Yes
Male	0	16	1	3	Government technical school	Yes	1	3		1		Penis Scrotum Vagina Clitoris Uterus Ovaries	0	1	1	1	1	1	1	6	GOOD	0	0	0	2	0	2	0	Yes	1	1	1	1	0	1	1	1	0	0	7	1	During pregnancy During childbirth or labour During breastfeeding	1	1	1	0	3	1	No
Male	0	17	1	3	Government technical school	Yes	1	2		2		Testes Penis Scrotum Vagina Ovaries	1	1	1	1	0	0	1	5	GOOD	0	2	0	0	0	2	0	Yes	0	1	1	1	0	1	1	1	0	1	7	1	During pregnancy During childbirth or labour During breastfeeding	1	1	1	1	4	1	Yes
Female	1	15	1	3	Government technical school	No	0	2		1		Testes Penis Scrotum Vagina Ovaries	1	1	1	1	0	0	1	5	GOOD	0	2	0	2	2	6	1	Yes	1	1	0	1	0	1	1	1	0	1	7	1	During breastfeeding	0	0	1	1	2	0	Yes
Male	0	16	1	3	Government technical school	Yes	1	2		2		Testes Penis Scrotum Vagina Clitoris	1	1	1	1	1	0	0	5	GOOD	0	2	0	0	2	4	0	Yes	1	1	0	1	0	1	1	1	0	1	7	1	During pregnancy During breastfeeding	1	0	1	1	3	1	Yes
Male	0	24	1	2	Government technical school	Yes	0	2		3		Penis Vagina Testes Ovaries Uterus Scrotum	1	1	1	1	0	1	1	6	GOOD	2	2	0	0	0	4	0	Yes	1	1	0	1	0	1	1	0	0	1	6	1	During pregnancy During breastfeeding	1	0	1	1	3	1	Yes
Female	1	16	1	3	Government technical school	Yes	1	2		2		Penis Vagina Clitoris Uterus Ovaries	0	1	0	1	1	1	1	5	GOOD	0	0	2	2	0	4	0	Yes	1	1	1	1	0	0	1	0	1	1	7	1	During pregnancy During breastfeeding During childbirth or labour	1	1	1	1	4	1	Yes
Male	0	16	1	3	Government technical school	Yes	0	2		1		Testes Penis Vagina	1	1	0	1	0	0	0	3	POOR	0	1	1	2	1	5	0	Yes	1	1	1	1	0	0	1	1	0	1	7	1	During pregnancy During childbirth or labour During breastfeeding	1	1	1	1	4	1	Yes
Male	0	17	1	3	Government technical school	Yes	0	3		1		Testes Penis Scrotum Vagina Uterus Clitoris	1	1	1	1	1	1	0	6	GOOD	2	1	2	2	2	9	1	Yes	1	1	1	1	1	0	0	1	1	0	7	1	During pregnancy During childbirth or labour During breastfeeding	1	1	1	1	4	1	No
Male	0	19	1	3	Government technical school	Yes	1	3		1		Testes Penis Scrotum Vagina Clitoris Uterus Ovaries	1	1	1	1	1	1	1	7	GOOD	2	2	0	0	0	4	0	Yes	1	1	0	1	0	0	1	1	0	1	6	1	During pregnancy During breastfeeding	1	0	1	1	3	1	Yes
Male	0	16	1	2	Government technical school	Yes	1	3		3		Testes Penis Scrotum Vagina Clitoris Uterus	1	1	1	1	1	1	0	6	GOOD	2	2	0	0	0	4	0	No						0	1	1	0	0	2	0	During childbirth or labour	0	1	0	1	2	0	Yes
Male	0	16	1	2	Government technical school	Yes	0	2		1		Testes Penis Vagina Ovaries	1	1	0	1	0	0	1	4	POOR	0	0	0	0	0	0	0	Yes	1	1	0	1	0	1	1	1	0	0	6	1	During pregnancy During breastfeeding	1	0	1	1	3	1	Yes
Male	0	15	1	2	Government technical school	Yes	1	3		1		Testes Penis Scrotum Vagina Clitoris Uterus Ovaries	1	1	1	1	1	1	1	7	GOOD	0	0	0	0	0	0	0	Yes	1	1	0	1	0	1	1	1	0	0	6	1	During childbirth or labour During breastfeeding	0	1	1	1	3	1	Yes
Female	1	15	1	2	Government technical school	Yes	0	2		3		Testes Penis Scrotum Vagina Clitoris Uterus Ovaries	1	1	1	1	1	1	1	7	GOOD	0	2	0	0	0	2	0	Yes	1	1	0	1	0	0	1	1	0	1	6	1	During pregnancy	1	0	0	0	1	0	No
Male	0	20	1	2	Government technical school	Yes	0	2		1		Penis Testes Scrotum Vagina Clitoris Uterus Ovaries	1	1	1	1	1	1	1	7	GOOD	0	0	2	2	0	4	0	No						1	1	1	0	0	3	0	During pregnancy During breastfeeding	1	0	1	1	3	1	Yes
Female	1	18	1	2	Government technical school	Yes	1	3		1		Testes Penis Scrotum Vagina Clitoris Ovaries	1	1	1	1	1	0	1	6	GOOD	0	2	0	0	0	2	0	Yes	1	1	1	1	0	0	1	1	1	1	8	1	During breastfeeding	0	0	1	1	2	0	Yes
Female	1	18	1	3	Government technical school	Yes	1	3		1		Penis Vagina Uterus	0	1	0	1	0	1	0	3	POOR	2	2	0	0	0	4	0	Yes	1	1	1	1	0	0	1	1	0	0	6	1	During childbirth or labour During breastfeeding During pregnancy	1	1	1	1	4	1	No
Female	1	17	1	2	Government technical school	No	1	3		1		Penis Vagina Clitoris	0	1	0	1	1	0	0	3	POOR	2	2	2	0	0	6	1	Yes	1	1	0	1	0	1	1	1	0	1	7	1	During breastfeeding	0	0	1	0	1	0	Yes
Female	1	15	1	3	Government technical school	Yes	1	2		2		Scrotum Testes Penis Vagina Clitoris Uterus Ovaries	1	1	1	1	1	1	1	7	GOOD	2	2	0	0	0	4	0	Yes	1	1	0	1	0	1	1	1	0	1	7	1	During breastfeeding During pregnancy	1	0	1	1	3	1	No
Male	0	19	1	3	Government technical school	Yes	1	2		1		Testes Penis Scrotum Vagina Clitoris Uterus Ovaries	1	1	1	1	1	1	1	7	GOOD	0	2	0	0	0	2	0	Yes	1	1	1	1	0	1	1	1	0	1	8	1	During pregnancy During childbirth or labour During breastfeeding	1	1	1	1	4	1	Yes
Female	1	20	1	3	Government technical school	Yes	1	2		1		Testes Penis Scrotum Vagina Clitoris Uterus Ovaries	1	1	1	1	1	1	1	7	GOOD	2	2	0	0	0	4	0	Yes	1	1	1	1	0	1	0	1	1	1	8	1	During breastfeeding	0	0	1	1	2	0	No
Female	1	19	1	3	Government technical school	Yes	1	2		1		Testes Penis Scrotum Vagina Clitoris Uterus Ovaries	1	1	1	1	1	1	1	7	GOOD	2	2	0	2	0	6	1	Yes	1	1	0	1	0	1	1	1	0	1	7	1	During childbirth or labour	0	1	0	1	2	0	No
Female	1	18	1	3	Government technical school	Yes	1	3		1		Vagina	0	0	0	1	0	0	0	1	POOR	0	0	0	0	0	0	0	Yes	0	1	1	1	1	1	1	1	0	1	8	1	During pregnancy	1	0	0	1	2	0	No
Male	0	20	1	3	Government technical school	Yes	0	2		2		Testes Penis Scrotum Vagina Clitoris Uterus Ovaries	1	1	1	1	1	1	1	7	GOOD	2	2	0	0	0	4	0	Yes	1	1	0	1	0	1	1	1	0	1	7	1	During pregnancy During childbirth or labour During breastfeeding	1	1	1	1	4	1	No
Male	0	16	1	3	Government technical school	Yes	1	3		1		Scrotum Penis Vagina Uterus	0	1	1	1	0	1	0	4	POOR	0	0	0	2	0	2	0	Yes	1	1	1	1	0	0	1	1	1	1	8	1	During breastfeeding	0	0	1	1	2	0	Yes
Female	1	17	1	3	Government technical school	Yes	1	3		1		Testes Penis Scrotum Vagina Uterus Ovaries	1	1	1	1	0	1	1	6	GOOD	0	2	0	0	0	2	0	Yes	1	1	1	1	0	1	1	1	1	1	9	1	During breastfeeding	0	0	1	1	2	0	Yes
Male	0	15	1	2	Government technical school	No	1	2		2		Penis Vagina	0	1	0	1	0	0	0	2	POOR	0	1	0	0	0	1	0	Yes	1	1	0	1	0	1	1	1	1	1	8	1	During pregnancy During breastfeeding	1	0	1	1	3	1	No
Male	0	16	1	3	Government technical school	Yes	1	2		2		Testes Penis Vagina	1	1	0	1	0	0	0	3	POOR	0	0	0	0	2	2	0	Yes	1	1	0	1	0	1	0	1	0	1	6	1	During breastfeeding During pregnancy During childbirth or labour	1	1	1	1	4	1	No
Male	0	19	1	3	Government technical school	Yes	0	2		2		Penis Vagina Scrotum Uterus	0	1	1	1	0	1	0	4	POOR	2	2	0	1	0	5	0	Yes	1	1	1	1	0	1	1	1	0	1	8	1	During pregnancy	1	0	0	1	2	0	Yes
Female	1	17	1	3	Government technical school	Yes	1	3		1		Penis Scrotum Vagina Clitoris Ovaries	0	1	1	1	1	0	1	5	GOOD	0	2	2	0	0	4	0	Yes	1	1	1	0	0	0	1	1	1	1	7	1	During pregnancy	1	0	0	1	2	0	No
Male	0	16	1	3	Government technical school	No	0	2		2		Testes Penis Scrotum Vagina Uterus Ovaries	1	1	1	1	0	1	1	6	GOOD	2	2	0	1	2	7	1	Yes	1	1	0	1	0	0	1	1	0	1	6	1	During breastfeeding During childbirth or labour During pregnancy	1	1	1	1	4	1	No
Female	1	15	1	3	Government technical school	Yes	1	3		1		Ovaries Uterus Clitoris Vagina Scrotum Penis Testes	1	1	1	1	1	1	1	7	GOOD	0	0	2	0	0	2	0	Yes	1	1	1	1	0	0	0	1	0	1	6	1	During breastfeeding	0	0	1	1	2	0	Yes
Female	1	17	1	2	Government technical school	Yes	1	3		1		Vagina Penis Scrotum	0	1	1	1	0	0	0	3	POOR	0	0	0	0	0	0	0	Yes	1	1	1	1	1	0	0	1	0	0	6	1	During pregnancy	1	0	0	1	2	0	No
Male	0	18	1	2	Government technical school	No	0	1		2		Penis Scrotum Vagina Ovaries	0	1	1	1	0	0	1	4	POOR	0	0	0	0	0	0	0	Yes	1	1	0	1	0	1	1	1	0	0	6	1	During childbirth or labour	0	1	0	0	1	0	Yes
Male	0	17	1	3	Government technical school	Yes	0	3		1		Penis Vagina	0	1	0	1	0	0	0	2	POOR	0	0	0	0	0	0	0	Yes	1	0	0	1	0	0	1	1	0	1	5	0	During pregnancy	1	0	0	0	1	0	Yes
Female	1	17	1	3	Government technical school	No	0	3		1		Testes Penis Vagina Scrotum Clitoris Uterus Ovaries	1	1	1	1	1	1	1	7	GOOD	0	2	2	2	0	6	1	Yes	1	1	0	1	0	0	1	1	0	1	6	1	During pregnancy During childbirth or labour During breastfeeding	1	1	1	1	4	1	Yes
Male	0	20	1	3	Government technical school	Yes	1	2		1		Testes Penis Scrotum Uterus Vagina	1	1	1	1	0	1	0	5	GOOD	0	1	2	2	0	5	0	Yes	1	1	1	1	1	1	1	0	1	1	9	1	During breastfeeding During pregnancy During childbirth or labour	1	1	1	0	3	1	Yes
Female	1	16	1	3	Government technical school	No	0	2		2		Testes Penis Scrotum Vagina Uterus Ovaries	1	1	1	1	0	1	1	6	GOOD	0	2	0	0	2	4	0	Yes	1	0	0	1	0	0	0	0	0	1	3	0	During breastfeeding During pregnancy	1	0	1	1	3	1	Yes
Female	1	15	1	2	Government technical school	Yes	0	2		1		Vagina Penis	0	1	0	1	0	0	0	2	POOR	0	0	0	0	0	0	0	Yes	0	1	1	1	1	1	1	1	1	1	9	1	During breastfeeding	0	0	1	1	2	0	No
Male	0	18	1	3	Government technical school	Yes	0	1		2		Penis Scrotum Vagina Clitoris Uterus Ovaries	0	1	1	1	1	1	1	6	GOOD	0	1	0	0	0	1	0	Yes	1	1	0	1	0	1	1	1	1	1	8	1	During breastfeeding	0	0	1	1	2	0	Yes
Female	1	21	1	3	Government technical school	Yes	0	3		1		Testes Penis Ovaries	1	1	0	0	0	0	1	3	POOR	0	1	2	2	0	5	0	Yes	1	0	0	1	0	1	1	1	0	1	6	1	During pregnancy During childbirth or labour	1	1	0	1	3	1	No
Female	1	18	1	3	Government technical school	No	0	3		1		Testes Penis Vagina Uterus	1	1	0	1	0	1	0	4	POOR	2	2	2	0	2	8	1	Yes	1	1	0	1	0	1	0	1	0	1	6	1	option_4	0	0	0	0	0	0	No
Female	1	16	1	3	Government technical school	No	0	2		2		Testes Penis Scrotum Vagina Clitoris Uterus Ovaries	1	1	1	1	1	1	1	7	GOOD	0	2	0	0	0	2	0	Yes	1	1	1	1	0	1	0	1	0	1	7	1	During pregnancy During childbirth or labour During breastfeeding	1	1	1	1	4	1	Yes
Male	0	16	1	3	Government technical school	No	0	2		2		Testes Penis Vagina Clitoris Uterus Ovaries	1	1	0	1	1	1	1	6	GOOD	0	0	0	0	0	0	0	Yes	1	1	0	1	0	1	1	1	1	1	8	1	During pregnancy	1	0	0	0	1	0	Yes
Male	0	19	1	3	Government technical school	Yes	1	2		1		Ovaries Uterus Clitoris Vagina Scrotum Penis Testes	1	1	1	1	1	1	1	7	GOOD	2	2	0	0	0	4	0	Yes	1	0	0	1	0	0	1	0	0	1	4	0	During breastfeeding	0	0	1	0	1	0	Yes
Male	0	17	1	3	Government technical school	Yes	1	2		2		Testes Penis Scrotum Vagina Ovaries	1	1	1	1	0	0	1	5	GOOD	0	2	0	0	0	2	0	Yes	1	1	0	1	0	0	0	1	0	1	5	0	During childbirth or labour During pregnancy During breastfeeding	1	1	1	1	4	1	Yes
Female	1	16	1	2	Government technical school	Yes	1	2		1		Testes Penis Vagina Clitoris Ovaries	1	1	0	1	1	0	1	5	GOOD	2	2	2	0	0	6	1	Yes	1	1	1	1	0	1	1	1	1	1	9	1	During pregnancy During breastfeeding	1	0	1	1	3	1	Yes
Male	0	18	1	3	Government technical school	Yes	0	2		2		Penis Scrotum Vagina Uterus Ovaries	0	1	1	1	0	1	1	5	GOOD	2	2	0	0	0	4	0	Yes	1	1	1	1	0	1	1	1	1	1	9	1	During pregnancy During childbirth or labour During breastfeeding	1	1	1	0	3	1	Yes
Male	0	16	1	3	Government technical school	No	0	2		2		Testes Penis Scrotum Clitoris Vagina Ovaries	1	1	1	1	1	0	1	6	GOOD	2	0	0	0	0	2	0	Yes	1	1	0	1	0	0	1	0	0	1	5	0	During breastfeeding	0	0	1	0	1	0	Yes
Female	1	16	1	3	Government technical school	Yes	1	2		1		Testes Penis Vagina	1	1	0	1	0	0	0	3	POOR	2	2	0	0	0	4	0	Yes	1	1	1	1	0	1	1	1	0	1	8	1	During pregnancy During breastfeeding	1	0	1	1	3	1	Yes
Male	0	17	1	2	Government technical school	Yes	0	2		1		Testes Penis Scrotum Vagina Uterus Ovaries	1	1	1	1	0	1	1	6	GOOD	0	2	0	2	0	4	0	Yes	1	1	1	1	0	1	1	1	0	1	8	1	During pregnancy	1	0	0	1	2	0	Yes
Female	1	16	1	3	Government technical school	Yes	1	2		2		Penis Scrotum Vagina Clitoris Ovaries	0	1	1	1	1	0	1	5	GOOD	0	2	2	0	0	4	0	Yes	1	1	1	1	0	0	0	0	0	1	5	0	During pregnancy	1	0	0	1	2	0	Yes
Male	0	17	1	2	Government technical school	No	0	2		2		Testes Penis Vagina Clitoris Ovaries	1	1	0	1	1	0	1	5	GOOD	2	2	0	2	0	6	1	Yes	1	1	0	1	0	1	1	1	0	0	6	1	During childbirth or labour	0	1	0	1	2	0	Yes
Female	1	17	1	2	Government technical school	Yes	1	2		1		Penis Vagina	0	1	0	1	0	0	0	2	POOR	2	2	0	1	0	5	0	Yes	1	1	1	1	0	0	0	1	0	0	5	0	During pregnancy	1	0	0	0	1	0	No
Female	1	16	1	3	Government technical school	Yes	1	2		1		Penis Testes Vagina Uterus Ovaries	1	1	0	1	0	1	1	5	GOOD	0	2	0	2	0	4	0	Yes	1	1	0	1	0	0	1	0	0	1	5	0	During pregnancy During childbirth or labour During breastfeeding	1	1	1	1	4	1	Yes
Female	1	18	1	3	Government technical school	No	0	2		1		Testes Penis Scrotum Vagina Clitoris Uterus Ovaries	1	1	1	1	1	1	1	7	GOOD	2	2	1	0	0	5	0	Yes	1	1	0	1	0	1	1	1	0	0	6	1	During childbirth or labour	0	1	0	1	2	0	Yes
Male	0	17	1	3	Government technical school	Yes	0	2		2		Ovaries Vagina Penis Scrotum Testes Clitoris	1	1	1	1	1	0	1	6	GOOD	0	0	0	0	0	0	0	Yes	1	1	0	0	0	1	0	1	0	0	4	0	During pregnancy During childbirth or labour	1	1	0	1	3	1	Yes
Male	0	16	1	3	Government technical school	Yes	1	2		2		Penis Testes Vagina	1	1	0	1	0	0	0	3	POOR	0	2	0	0	0	2	0	Yes	1	1	1	1	0	1	1	1	0	0	7	1	During pregnancy During childbirth or labour	1	1	0	1	3	1	Yes
Male	0	17	1	2	Government technical school	Yes	0	2		2		Penis Testes Scrotum Vagina Clitoris Uterus Ovaries	1	1	1	1	1	1	1	7	GOOD	0	2	0	0	0	2	0	Yes	1	1	0	1	0	1	0	1	0	1	6	1	During pregnancy	1	0	0	0	1	0	No
Female	1	18	1	3	Government technical school	Yes	0	2		3	Togo	Ovaries Uterus Clitoris Vagina Scrotum Penis Testes	1	1	1	1	1	1	1	7	GOOD	2	2	0	0	0	4	0	Yes	1	1	1	1	0	0	1	1	1	1	8	1	During breastfeeding	0	0	1	0	1	0	No
Female	1	17	1	3	Government technical school	No	0	2		1		Penis Scrotum Vagina Clitoris Uterus	0	1	1	1	1	1	0	5	GOOD	2	2	0	0	0	4	0	Yes	1	1	1	1	0	0	1	0	0	1	6	1	During pregnancy	1	0	0	0	1	0	No
Female	1	20	1	3	Government technical school	Yes	1	1		2		Penis Vagina Ovaries	0	1	0	1	0	0	1	3	POOR	2	2	0	0	0	4	0	Yes	1	1	0	1	0	1	1	1	0	1	7	1	During breastfeeding During pregnancy During childbirth or labour	1	1	1	1	4	1	Yes
Female	1	16	1	2	Government technical school	Yes	0	2		3	Edo	Vagina	0	0	0	1	0	0	0	1	POOR	0	2	0	0	0	2	0	Yes	1	1	0	1	0	1	1	0	1	1	7	1	During breastfeeding	0	0	1	1	2	0	No
Female	1	17	1	3	Government technical school	Yes	0	2		2		Penis Vagina	0	1	0	1	0	0	0	2	POOR	0	2	0	2	0	4	0	No						1	0	1	0	1	3	0	During breastfeeding During childbirth or labour	0	1	1		2	0	No
Female	1	17	1	2	Government technical school	Yes	0	3		1		Penis Testes Scrotum Vagina Clitoris Uterus Ovaries	1	1	1	1	1	1	1	7	GOOD	0	0	0	0	0	0	0	Yes	1	1	0	1	0	0	1	0	0	0	4	0	During pregnancy During childbirth or labour During breastfeeding	1	1	1	1	4	1	Yes
Female	1	18	1	3	Government technical school	Yes	0	3		1		Penis Ovaries Uterus	0	1	0	0	0	1	1	3	POOR	0	2	0	2	0	4	0	Yes	1	1	0	1	0	1	1	1	0	1	7	1	During breastfeeding	0	0	1	1	2	0	No
Male	0	22	1	3	Government technical school	Yes	1	2		1		Penis Testes Vagina Clitoris	1	1	0	1	1	0	0	4	POOR	2	0	0	0	0	2	0	Yes	1	1	1	1	0	1	1	1	0	1	8	1	During breastfeeding	0	0	1	0	1	0	Yes
Female	1	20	1	3	Government technical school	Yes	0	2		1		Penis Vagina	0	1	0	1	0	0	0	2	POOR	2	2	0	2	0	6	1	Yes	1	1	0	1	0	1	1	1	1	1	8	1	During breastfeeding	0	0	1	0	1	0	No
Female	1	17	1	3	Government technical school	Yes	0	3		1		Testes Penis Vagina Uterus Ovaries	1	1	0	1	0	1	1	5	GOOD	0	0	2	0	0	2	0	Yes	1	1	1	1	0	0	0	0	0	1	5	0	During pregnancy	1	0	0	0	1	0	Yes
Female	1	18	1	3	Government technical school	Yes	0	2		1		Penis Ovaries Vagina	0	1	0	1	0	0	1	3	POOR	2	2	0	0	0	4	0	Yes	1	0	0	1	0	0	1	0	0	1	4	0	During pregnancy	1	0	0	1	2	0	No
Male	0	24	1	3	Government technical school	Yes	1	2		1		Penis Scrotum Testes Vagina Ovaries	1	1	1	1	0	0	1	5	GOOD	0	0	0	0	0	0	0	Yes	1	1	1	1	0	1	0	0	0	1	6	1	During pregnancy During childbirth or labour	1	1	0	0	2	0	Yes
Male	0	23	1	2	Government technical school	No	0	2		1		Penis Vagina	0	1	0	1	0	0	0	2	POOR	0	2	0	0	0	2	0	Yes	1	1	0	1	0	1	0	0	0	1	5	0	During breastfeeding	0	0	1	1	2	0	Yes
Male	0	20	1	3	Government technical school	Yes	1	2		1		Penis	0	1	0	0	0	0	0	1	POOR	1	0	1	1	1	4	0	Yes	1	1	1	1	1						5	0	During pregnancy During childbirth or labour During breastfeeding	1	1	1	0	3	1	No
Female	1	16	1	3	Government technical school	Yes	1	3		1		Testes Penis Vagina Clitoris Uterus Ovaries	1	1	0	1	1	1	1	6	GOOD	1	2	0	0	0	3	0	Yes	1	1	1	1	0	0	1	1	0	1	7	1	During pregnancy During childbirth or labour During breastfeeding	1	1	1	1	4	1	Yes
Male	0	16	1	3	Government technical school	Yes	1	2		2		Testes Penis Vagina Scrotum Ovaries	1	1	1	1	0	0	1	5	GOOD	1	1	0	2	0	4	0	Yes	1	1	1	1	1	0	1	1	0	1	8	1	During pregnancy During childbirth or labour During breastfeeding	1	1	1	0	3	1	Yes
Female	1	16	1	3	Government technical school	Yes	0	3		1		Penis Vagina Clitoris Uterus Ovaries	0	1	0	1	1	1	1	5	GOOD	2	2	0	0	0	4	0	Yes	1	1	1	1	0	1	1	1	0	1	8	1	During pregnancy During childbirth or labour During breastfeeding	1	1	1	1	4	1	No
Female	1	16	1	3	Government technical school	Yes	1	2		2		Testes Penis Scrotum Vagina Clitoris Uterus Ovaries	1	1	1	1	1	1	1	7	GOOD	0	2	0	0	0	2	0	Yes	1	1	1	1	1	1	1	1	0	1	9	1	During pregnancy During childbirth or labour During breastfeeding	1	1	1	1	4	1	No
Female	1	18	1	2	Government technical school	No	1	3		1		Testes Penis Vagina Ovaries	1	1	0	1	0	0	1	4	POOR	0	1	2	2	0	5	0	Yes	1	1	0	1	0	1	1	1	0	0	6	1	During breastfeeding	0	0	1	1	2	0	Yes
Male	0	20	1	2	Government technical school	Yes	1	3		1		Penis Scrotum Vagina	0	1	1	1	0	0	0	3	POOR	0	2	0	0	0	2	0	Yes	1	1	0	1	0	1	1	1	0	0	6	1	During pregnancy	1	0	0	1	2	0	Yes
Female	1	19	1	3	Government technical school	Yes	1	2		1		Penis Vagina Clitoris	0	1	0	1	1	0	0	3	POOR	2	1	0	0	0	3	0	Yes	1	1	1	1	0	0	1	1	1	1	8	1	During breastfeeding	0	0	1	0	1	0	No
Female	1	20	1	3	Government technical school	Yes	1	2		1		Penis Vagina Ovaries	0	1	0	1	0	0	1	3	POOR	0	2	0	0	0	2	0	Yes	1	1	1	1	0	1	1	0	0	1	7	1	During breastfeeding During pregnancy During childbirth or labour	1	1	1	1	4	1	Yes
Female	1	17	1	3	Government technical school	No	0	2		1		Penis Vagina Ovaries	0	1	0	1	0	0	1	3	POOR	0	2	0	0	0	2	0	Yes	1	1	1	1	0	1	1	0	1	0	7	1	During breastfeeding	0	0	1	1	2	0	No
Female	1	19	1	3	Government technical school	Yes	1	2		1		Testes Penis Scrotum Vagina Clitoris Uterus Ovaries	1	1	1	1	1	1	1	7	GOOD	0	2	0	0	0	2	0	Yes	1	1	0	1	0	1	1	1	0	1	7	1	During pregnancy	1	0	0	1	2	0	Yes
Female	1	15	1	3	Government technical school	Yes	0	3		1		Vagina	0	0	0	1	0	0	0	1	POOR	0	2	0	0	0	2	0	Yes	1	1	0	1	0	0	1	1	0	1	6	1	During breastfeeding	0	0	1	1	2	0	No
Female	1	18	1	2	Government technical school	Yes	1	3		1		Testes Penis Scrotum Vagina Uterus Ovaries	1	1	1	1	0	1	1	6	GOOD	0	2	2	2	0	6	1	Yes	1	1	0	1	0	1	1	1	0	1	7	1	During pregnancy During breastfeeding	1	0	1	1	3	1	Yes
Female	1	19	1	2	Government technical school	Yes	1	2		1		Penis Vagina Ovaries	0	1	0	1	0	0	1	3	POOR	0	2	0	0	0	2	0	Yes	1	1	1	1	1	1	0	0	0	0	6	1	During pregnancy During childbirth or labour During breastfeeding	1	1	1	1	4	1	Yes
Female	1	20	1	3	Government technical school	Yes	0	3		1		Penis Vagina	0	1	0	1	0	0	0	2	POOR	0	0	2	0	0	2	0	Yes	1	1	1	1	0	1	1	1	1	1	9	1	During pregnancy	1	0	0	1	2	0	Yes
Female	1	23	1	3	Government technical school	Yes	1	2		1		Testes Penis Scrotum Vagina Clitoris Uterus Ovaries	1	1	1	1	1	1	1	7	GOOD	2	0	0	0	0	2	0	Yes	1	1	0	1	0	1	1	1	0	0	6	1	During pregnancy During childbirth or labour During breastfeeding	1	1	1	1	4	1	Yes
Female	1	18	1	3	Government technical school	No	0	2		1		Testes Penis Vagina Uterus Ovaries	1	1	0	1	0	1	1	5	GOOD	2	2	0	0	0	4	0	Yes	1	1	0	1	0	0	0	1	1	1	6	1	During breastfeeding	0	0	1	0	1	0	No
Female	1	18	1	3	Government technical school	No	0	3		1		Penis Vagina Clitoris Ovaries	0	1	0	1	1	0	1	4	POOR	0	0	0	2	2	4	0	Yes	1	1	1	1	0	0	1	1	1	1	8	1	During breastfeeding	0	0	1	0	1	0	Yes
Female	1	19	1	3	Government technical school	Yes	1	3		1		Penis Vagina	0	1	0	1	0	0	0	2	POOR	0	2	0	0	0	2	0	Yes	1	1	0	1	0	1	0	0	0	1	5	0	During breastfeeding	0	0	1	0	1	0	Yes
Female	1	18	1	3	Government technical school	Yes	1	2		1		Penis Vagina	0	1	0	1	0	0	0	2	POOR	2	2	0	0	0	4	0	Yes	1	1	0	1	0	1	1	1	0	0	6	1	During childbirth or labour	0	1	0	0	1	0	No
Female	1	18	1	3	Government technical school	Yes	0	3		1		Testes Penis Vagina Clitoris	1	1	0	1	1	0	0	4	POOR	0	2	0	1	0	3	0	Yes	1	1	0	1	0	1	1	0	0	1	6	1	During breastfeeding During pregnancy	1	0	1	1	3	1	Yes
Male	0	19	1	3	Government technical school	Yes	1	3		1		Uterus	0	0	0	0	0	1	0	1	POOR	0	2	0	0	0	2	0	Yes	1	1	1	1	0	1	1	0	0	1	7	1	During pregnancy	1	0	0	0	1	0	Yes
Female	1	19	1	3	Government technical school	No	0	2		1		Penis Vagina Ovaries Uterus	0	1	0	1	0	1	1	4	POOR	2	2	0	0	0	4	0	Yes	1	1	0	1	0	1	1	1	0	1	7	1	During breastfeeding	0	0	1	0	1	0	Yes
Female	1	23	1	2	Government technical school	No	0	2		2		Penis Testes Scrotum Vagina Uterus Ovaries Clitoris	1	1	1	1	1	1	1	7	GOOD	0	2	2	0	0	4	0	Yes	1	1	1	1	0	1	1	1	0	1	8	1	During breastfeeding	0	0	1	1	2	0	Yes
Male	0	19	1	3	Government technical school	Yes	1	3		1		Testes Penis Scrotum Vagina Clitoris Uterus Ovaries	1	1	1	1	1	1	1	7	GOOD	0	1	0	1	1	3	0	Yes	1	1	1	1	0	1	1	1	0	0	7	1	During breastfeeding	0	0	1	1	2	0	Yes
Female	1	20	1	2	Government technical school	Yes	1	2		1		Testes Penis Scrotum Vagina Clitoris Ovaries	1	1	1	1	1	0	1	6	GOOD	1	2	0	2	0	5	0	Yes	1	1	0	1	0	1	1	1	0	1	7	1	During breastfeeding	0	0	1	1	2	0	Yes
Male	0	22	1	2	Government technical school	Yes	1	2		2		Testes Scrotum Penis Vagina Clitoris Uterus Ovaries	1	1	1	1	1	1	1	7	GOOD	0	2	0	0	0	2	0	Yes	1	1	0	1	0	1	1	1	0	0	6	1	During pregnancy During childbirth or labour During breastfeeding	1	1	1	0	3	1	Yes
Male	0	20	1	2	Government technical school	No	1	2		1		Testes Penis Scrotum Vagina Uterus Ovaries	1	1	1	1	0	1	1	6	GOOD	0	0	2	0	0	2	0	Yes	1	1	0	1	0	1	1	1	0	0	6	1	During pregnancy During childbirth or labour During breastfeeding	1	1	1	0	3	1	Yes
Male	0	20	1	2	Government technical school	Yes	1	2		1		Testes Penis Scrotum Vagina Clitoris Uterus Ovaries	1	1	1	1	1	1	1	7	GOOD	2	2	0	0	0	4	0	Yes	1	1	1	1	1	1	0	0	0	1	7	1	During pregnancy	1	0	0	0	1	0	Yes
Female	1	17	1	2	Government technical school	Yes	1	2		1		Penis Vagina Uterus Ovaries	0	1	0	1	0	1	1	4	POOR	0	2	0	0	0	2	0	Yes	1	1	1	1	1	1	0	1	1	1	9	1	During breastfeeding	0	0	1	1	2	0	No
Male	0	18	1	2	Government technical school	Yes	1	2		2		Testes Penis Vagina Uterus	1	1	0	1	0	1	0	4	POOR	0	2	0	0	0	2	0	Yes	1	1	0	1	0	0	0	1	0	1	5	0	During breastfeeding During pregnancy	1	0	1	1	3	1	No
Male	0	16	1	2	Government technical school	Yes	1	2		1		Testes Penis Vagina	1	1	0	1	0	0	0	3	POOR	0	2	0	2	0	4	0	Yes	1	1	1	1	0	0	0	0	0	1	5	0	During pregnancy During breastfeeding	1	0	1	1	3	1	Yes
Male	0	16	1	3	Government technical school	Yes	1	2		2		Testes Penis Scrotum Vagina Clitoris Uterus Ovaries	1	1	1	1	1	1	1	7	GOOD	0	0	0	0	0	0	0	Yes	1	1	0	1	0	1	1	1	1	1	8	1	During pregnancy	1	0	0	1	2	0	Yes
Male	0	16	1	3	Government technical school	No	1	2		3		Testes Penis Scrotum Vagina Clitoris Uterus Ovaries	1	1	1	1	1	1	1	7	GOOD	0	0	0	0	0	0	0	Yes	1	1	1	1	0	1	1	1	0	1	8	1	During pregnancy During breastfeeding	1	0	1	1	3	1	Yes
Female	1	17	1	3	Government technical school	Yes	0	2		2		Uterus Ovaries Clitoris Vagina Scrotum Penis Testes	1	1	1	1	1	1	1	7	GOOD	2	2	0	0	0	4	0	Yes	1	1	1	1	0	1	0	0	1	1	7	1	During breastfeeding	0	0	1	1	2	0	Yes
Female	1	19	1	2	Government technical school	Yes	1	2		1		Testes Penis Scrotum Vagina Clitoris Uterus Ovaries	1	1	1	1	1	1	1	7	GOOD	2	2	0	0	0	4	0	Yes	1	1	0	1	0	1	1	1	0	1	7	1	During childbirth or labour	0	1	0	0	1	0	Yes
Male	0	16	1	2	Government technical school	Yes	0	2		2		Testes Penis Scrotum Vagina Clitoris Uterus Ovaries	1	1	1	1	1	1	1	7	GOOD	0	0	0	0	2	2	0	Yes	1	1	0	1	0	1	1	1	0	1	7	1	During pregnancy During breastfeeding	1	0	1	1	3	1	Yes
Female	1	19	1	2	Government technical school	Yes	1	2		1		Penis Vagina Ovaries	0	1	0	1	0	0	1	3	POOR	2	2	0	0	0	4	0	Yes	1	1	0	1	0	1	1	1	1	0	7	1	During pregnancy During childbirth or labour During breastfeeding	1	1	1	1	4	1	Yes
Male	0	23	1	2	Government technical school	Yes	1	2		1		Testes Penis Scrotum Vagina Clitoris Uterus Ovaries	1	1	1	1	1	1	1	7	GOOD	2	0	0	0	0	2	0	Yes	1	1	0	1	0	1	1	1	0	0	6	1	During pregnancy During childbirth or labour During breastfeeding	1	1	1	1	4	1	Yes
Male	0	20	1	2	Government technical school	Yes	1	3		1		Testes Penis Vagina Scrotum Uterus Ovaries	1	1	1	1	0	1	1	6	GOOD	0	0	0	0	0	0	0	Yes	1	1	0	1	0	1	1	1	1	1	8	1	During pregnancy	1	0	0	1	2	0	Yes
Male	0	17	1	3	Government technical school	Yes	1	2		2		Ovaries Uterus Clitoris Vagina Scrotum Penis Testes	1	1	1	1	1	1	1	7	GOOD	2	2	0	0	2	6	1	Yes	1	1	0	1	1	1	1	1	0	1	8	1	During breastfeeding	0	0	1	0	1	0	Yes
Female	1	18	1	3	Government technical school	Yes	0	2		2		Uterus Penis Testes Vagina Scrotum	1	1	1	1	0	1	0	5	GOOD	2	2	0	0	0	4	0	Yes	1	1	0	0	0	1	0	0	0	1	4	0	During breastfeeding	0	0	1	1	2	0	Yes
Male	0	16	1	3	Government technical school	Yes	1	2		2		Testes Penis Scrotum Vagina Ovaries	1	1	1	1	0	0	1	5	GOOD	0	2	0	0	0	2	0	Yes	1	1	0	1	0	1	1	1	0	1	7	1	During pregnancy During childbirth or labour During breastfeeding	1	1	1	1	4	1	Yes
Male	0	19	1	3	Government technical school	Yes	1	3		1		Testes Penis Scrotum Vagina Uterus Ovaries	1	1	1	1	0	1	1	6	GOOD	2	2	0	2	1	7	1	Yes	1	0	0	1	0	1	0	1	0	1	5	0	During breastfeeding	0	0	1	1	2	0	Yes
Male	0	16	1	3	Government technical school	Yes	1	3		1		Testes Penis Scrotum Vagina Clitoris Uterus Ovaries	1	1	1	1	1	1	1	7	GOOD	2	2	0	2	0	6	1	Yes	1	1	0	1	0	1	1	1	1	1	8	1	During pregnancy	1	0	0	1	2	0	No
Female	1	16	1	3	Government technical school	Yes	1	3		1		Penis Scrotum Vagina Clitoris Uterus Ovaries	0	1	1	1	1	1	1	6	GOOD	2	2	0	2	0	6	1	Yes	1	1	0	1	0	1	1	1	0	1	7	1	During childbirth or labour During breastfeeding	0	1	1	1	3	1	Yes
Female	1	16	1	3	Government technical school	No	0	2		2		Penis Vagina Uterus Ovaries	0	1	0	1	0	1	1	4	POOR	0	2	0	0	0	2	0	Yes	1	1	1	1	0	1	1	1	0	1	8	1	During breastfeeding	0	0	1	0	1	0	No
Female	1	22	1	2	Government technical school	Yes	0	1		2		Penis Vagina Clitoris Uterus Ovaries	0	1	0	1	1	1	1	5	GOOD	0	2	0	0	0	2	0	Yes	1	1	1	1	0	1	0	1	0	1	7	1	During breastfeeding	0	0	1	0	1	0	Yes
Male	0	20	1	3	Government technical school	Yes	1	2		1		Testes Penis Vagina Clitoris Uterus Ovaries Scrotum	1	1	1	1	1	1	1	7	GOOD	0	2	0	0	0	2	0	Yes	1	1	0	1	0	1	1	1	1	1	8	1	During breastfeeding	0	0	1	1	2	0	Yes
Female	1	20	1	3	Government technical school	No	0	2		1		Vagina Penis Uterus Ovaries	0	1	0	1	0	1	1	4	POOR	0	2	0	1	0	3	0	Yes	1	1	0	1	0	1	1	1	0	0	6	1	During childbirth or labour	0	1	0	1	2	0	Yes
Female	1	16	1	3	Government technical school	Yes	0	2		2		Testes Penis Scrotum Vagina Clitoris Uterus Ovaries	1	1	1	1	1	1	1	7	GOOD	0	2	0	0	0	2	0	Yes	1	1	0	1	0	1	1	1	0	0	6	1	During childbirth or labour During breastfeeding	0	1	1	0	2	0	Yes
Male	0	17	1	2	Government technical school	Yes	1	2		2		Testes Scrotum Vagina Clitoris	1	0	1	1	1	0	0	4	POOR	0	2	0	0	0	2	0	Yes	1	1	0	1	0	1	1	1	0	1	7	1	During childbirth or labour	0	1	0	1	2	0	No
Female	1	21	1	3	Government technical school	Yes	1	2		1		Ovaries Uterus Vagina Scrotum Penis Testes	1	1	1	1	0	1	1	6	GOOD	2	2	0	0	0	4	0	Yes	0	0	0	0	0	0	0	0	0	1	1	0	During breastfeeding	0	0	1	1	2	0	Yes
Female	1	19	1	3	Government technical school	Yes	0	1		1		Testes Penis Scrotum Vagina Clitoris Uterus Ovaries	1	1	1	1	1	1	1	7	GOOD	0	0	0	0	0	0	0	Yes	1	1	0	1	0	0	1	1	1	1	7	1	During childbirth or labour	0	1	0	1	2	0	No
Male	0	20	1	3	Government technical school	Yes	1	3		1		Penis Vagina Clitoris Ovaries	0	1	0	1	1	0	1	4	POOR	0	0	2	0	0	2	0	Yes	1	1	1	1	0	1	1	1	1	1	9	1	During pregnancy During breastfeeding	1	0	1	1	3	1	Yes
Female	1	17	1	3	Government technical school	No	1	2		1		Penis Scrotum Vagina Clitoris Ovaries	0	1	1	1	1	0	1	5	GOOD	0	0	0	1	0	1	0	Yes	1	1	0	1	0	1	1	1	0	1	7	1	During childbirth or labour	0	1	0	1	2	0	Yes
Female	1	16	1	3	Government technical school	Yes	0	2		1		Testes Penis Scrotum Vagina Clitoris Uterus Ovaries	1	1	1	1	1	1	1	7	GOOD	0	2	0	0	0	2	0	Yes	1	1	1	1	0	1	0	0	1	1	7	1	During pregnancy	1	0	0	0	1	0	No
Male	0	19	1	3	Government technical school	Yes	1	2		1		Testes Penis Scrotum Vagina Clitoris Uterus Ovaries	1	1	1	1	1	1	1	7	GOOD	0	2	0	0	0	2	0	Yes	1	1	0	1	0	0	1	1	0	1	6	1	During pregnancy During breastfeeding	1	0	1	1	3	1	Yes
Male	0	17	1	3	Government technical school	No	0	2		2		Testes Penis Scrotum Vagina Clitoris Uterus Ovaries	1	1	1	1	1	1	1	7	GOOD	0	0	0	2	0	2	0	Yes	1	1	0	1	0	1	1	1	0	1	7	1	During childbirth or labour During breastfeeding	0	1	1	1	3	1	No
Male	0	16	1	3	Government technical school	Yes	0	2		1		Testes Penis Scrotum Vagina Uterus Ovaries	1	1	1	1	0	1	1	6	GOOD	2	2	0	0	0	4	0	Yes	1	1	0	1	0	0	1	1	0	1	6	1	During pregnancy	1	0	0	1	2	0	No
Female	1	16	1	3	Government technical school	Yes	1	2		1		Uterus Ovaries Vagina Penis Scrotum	0	1	1	1	0	1	1	5	GOOD	1	2	0	0	0	3	0	Yes	1	1	1	1	1	1	0	1	0	1	8	1	During breastfeeding	0	0	1	0	1	0	Yes
Male	0	19	1	2	Government technical school	Yes	1	3		1		Penis Vagina Uterus	0	1	0	1	0	1	0	3	POOR	0	0	0	2	0	2	0	Yes	1	1	0	1	0	0	0	0	0	1	4	0	During pregnancy During childbirth or labour During breastfeeding	1	1	1	1	4	1	Yes
Male	0	22	1	3	Government technical school	No	0	3		1		Penis Ovaries Vagina	0	1	0	1	0	0	1	3	POOR	0	0	2	2	2	6	1	Yes	1	1	1	1	1	0	1	1	0	0	7	1	During pregnancy During childbirth or labour During breastfeeding	1	1	1	1	4	1	Yes
Male	0	18	1	3	Government technical school	No	0	3		1		Penis Testes Scrotum Vagina Clitoris Ovaries	1	1	1	1	1	0	1	6	GOOD	2	1	2	0	0	5	0	Yes	1	1	1	1	0	0	1	1	0	1	7	1	During breastfeeding	0	0	1	1	2	0	Yes
Female	1	18	1	3	Government technical school	Yes	1	2		1		Penis Vagina Uterus	0	1	0	1	0	1	0	3	POOR	2	2	0	2	0	6	1	Yes	1	1	1	1	0	1	1	1	0	1	8	1	During breastfeeding	0	0	1	1	2	0	Yes
Female	1	18	1	3	Government technical school	Yes	1	3		1		Testes Scrotum Penis Vagina Clitoris Uterus Ovaries	1	1	1	1	1	1	1	7	GOOD	2	2	0	0	0	4	0	Yes	1	1	1	1	0	1	1	1	0	1	8	1	During pregnancy During childbirth or labour During breastfeeding	1	1	1	1	4	1	No
Male	0	18	1	3	Government technical school	Yes	1	2		1		Testes Penis Vagina Uterus	1	1	0	1	0	1	0	4	POOR	2	2	0	2	0	6	1	Yes	1	1	0	1	0	1	1	1	0	1	7	1	During pregnancy During childbirth or labour	1	1	0	0	2	0	No
Male	0	17	1	3	Government technical school	Yes	1	3		1		Testes Penis Vagina Clitoris	1	1	0	1	1	0	0	4	POOR	0	2	0	0	0	2	0	Yes	1	1	0	1	0	1	1	1	0	0	6	1	During pregnancy	1	0	0	1	2	0	Yes
Female	1	20	1	2	Government technical school	Yes	1	2		2		Testes Penis Scrotum Vagina Clitoris Uterus Ovaries	1	1	1	1	1	1	1	7	GOOD	0	2	2	0	0	4	0	Yes	1	1	1	1	0	1	1	1	0	1	8	1	During breastfeeding	0	0	1	1	2	0	No
Male	0	19	1	3	Government technical school	Yes	1	2		2		Penis Vagina	0	1	0	1	0	0	0	2	POOR	2	2	0	0	0	4	0	Yes	1	1	0	1	0	1	1	0	0	1	6	1	During childbirth or labour During breastfeeding	0	1	1	1	3	1	Yes
Female	1	16	1	3	Government technical school	Yes	0	3		1		Testes Penis Scrotum Vagina Clitoris Uterus Ovaries	1	1	1	1	1	1	1	7	GOOD	2	2	0	0	0	4	0	Yes	1	1	1	1	0	1	1	1	1	1	9	1	During pregnancy During childbirth or labour During breastfeeding	1	1	1	1	4	1	Yes
Male	0	18	1	3	Government technical school	Yes	0	2		2		Penis Vagina Uterus	0	1	0	1	0	1	0	3	POOR	0	2	0	0	0	2	0	Yes	1	1	1	1	0	1	1	0	0	1	7	1	During pregnancy During childbirth or labour During breastfeeding	1	1	1	1	4	1	Yes
Female	1	20	1	3	Government technical school	Yes	0	3		1		Ovaries Uterus Clitoris Vagina Testes Penis Scrotum	1	1	1	1	1	1	1	7	GOOD	2	2	0	0	0	4	0	Yes	1	1	0	1	1	1	1	1	0	1	8	1	During pregnancy	1	0	0	1	2	0	Yes
Female	1	16	1	3	Government technical school	No	0	2		2		Uterus Vagina Penis Testes Scrotum Ovaries Clitoris	1	1	1	1	1	1	1	7	GOOD	0	2	0	0	2	4	0	Yes	1	1	0	1	1	1	1	1	0	1	8	1	During breastfeeding During childbirth or labour	0	1	1	1	3	1	Yes
Female	1	18	1	3	Government technical school	Yes	0	2		2		Penis Scrotum Vagina Clitoris Uterus Ovaries	0	1	1	1	1	1	1	6	GOOD	0	2	0	0	0	2	0	Yes	1	1	1	1	0	1	1	1	0	1	8	1	During breastfeeding	0	0	1	1	2	0	No
Male	0	20	1	3	Government technical school	Yes	0	2		1		Testes Penis Scrotum Clitoris Uterus Vagina Ovaries	1	1	1	1	1	1	1	7	GOOD	0	0	0	0	0	0	0	Yes	1	1	0	1	0	1	1	1	0	1	7	1	During childbirth or labour During breastfeeding During pregnancy	1	1	1	0	3	1	Yes
Female	1	17	1	3	Government technical school	Yes	0	3		1		Uterus Ovaries Vagina Scrotum Penis Testes	1	1	1	1	0	1	1	6	GOOD	2	2	0	0	0	4	0	Yes	1	1	1	1	1	0	0	0	0	1	6	1	During breastfeeding	0	0	1	1	2	0	No
Male	0	19	1	3	Government technical school	No	0	2		2		Penis Testes Scrotum Vagina Clitoris Uterus Ovaries	1	1	1	1	1	1	1	7	GOOD	0	0	0	0	0	0	0	Yes	1	1	0	1	0	1	1	1	1	1	8	1	During breastfeeding	0	0	1	0	1	0	Yes
Male	0	23	1	3	Government technical school	Yes	1	2		1		Testes Penis Scrotum Vagina Clitoris Uterus Ovaries	1	1	1	1	1	1	1	7	GOOD	2	0	0	0	0	2	0	Yes	1	1	0	1	0	1	0	0	0	0	4	0	During breastfeeding	0	0	1	0	1	0	Yes
Female	1	17	1	3	Government technical school	No	0	2		2		Penis Vagina Clitoris	0	1	0	1	1	0	0	3	POOR	1	2	0	2	0	5	0	Yes	1	1	0	1	0	0	0	1	0	0	4	0	During breastfeeding	0	0	1	1	2	0	Yes
Male	0	19	1	2	Government technical school	Yes	1	3		1		Penis Testes Vagina Ovaries Clitoris	1	1	0	1	1	0	1	5	GOOD	0	2	0	1	0	3	0	Yes	1	1	0	0	0	1	1	1	0	1	6	1	During pregnancy	1	0	0	1	2	0	Yes
Male	0	24	1	2	Government technical school	Yes	1	2		1		Penis Vagina Clitoris Uterus	0	1	0	1	1	1	0	4	POOR	0	0	0	0	0	0	0	Yes	1	1	1	1	0	1	1	1	1	1	9	1	During breastfeeding	0	0	1	1	2	0	Yes
Male	0	21	1	2	Government technical school	Yes	1	3		1		Less Secondary	0	0	0	0	0	0	0	0	POOR	0	0	0	0	0	0	0	No						0	0	1	0	0	1	0							0	Yes
Male	0	20	1	3	Government technical school	Yes	1	3		1		Testes Penis Scrotum Vagina Clitoris Uterus Ovaries	1	1	1	1	1	1	1	7	GOOD	0	0	0	0	2	2	0	Yes	1	1	0	1	0	1	1	1	0	0	6	1	During pregnancy During breastfeeding	1	0	1	1	3	1	Yes
Male	0	16	1	3	Government technical school	Yes	1	2		2		Testes Penis Scrotum Vagina	1	1	1	1	0	0	0	4	POOR	0	0	0	0	2	2	0	Yes	1	1	1	1	0	0	1	0	0	1	6	1	During pregnancy	1	0	0	1	2	0	Yes
Female	1	16	1	3	Government technical school	Yes	0	2		2		Penis Vagina	0	1	0	1	0	0	0	2	POOR	0	2	0	0	2	4	0	Yes	1	1	0	1	0	1	1	1	0	1	7	1	During pregnancy	1	0	0	1	2	0	No
Male	0	19	1	3	Government technical school	Yes	1	2		1		Penis Vagina	0	1	0	1	0	0	0	2	POOR	0	1	0	0	0	1	0	Yes	1	1	1	1	0	1	1	0	0	1	7	1	During childbirth or labour During pregnancy During breastfeeding	1	1	1	1	4	1	Yes
Male	0	16	1	3	Government technical school	Yes	1	2		2		Testes Penis Scrotum Vagina Clitoris Uterus Ovaries	1	1	1	1	1	1	1	7	GOOD	0	0	2	0	0	2	0	Yes	1	1	1	1	0	1	1	1	1	1	9	1	During pregnancy	1	0	0	1	2	0	No
Female	1	18	1	3	Government technical school	Yes	1	2		1		Penis Vagina Uterus Ovaries	0	1	0	1	0	1	1	4	POOR	0	2	0	0	0	2	0	Yes	1	1	0	1	0	1	1	1	0	1	7	1	During childbirth or labour	0	1	0	0	1	0	No
Female	1	16	1	3	Government technical school	Yes	1	3		1		Testes Penis Scrotum Vagina Ovaries Uterus	1	1	1	1	0	1	1	6	GOOD	2	0	0	0	0	2	0	Yes	1	1	1	1	0	1	1	1	0	0	7	1	During childbirth or labour During breastfeeding	0	1	1	0	2	0	No
Female	1	19	1	2	Government technical school	No	0	3		1		Uterus Vagina Penis Scrotum Testes	1	1	1	1	0	1	0	5	GOOD	0	0	0	0	0	0	0	Yes	1	0	0	0	0	1	0	0	0	0	2	0	During breastfeeding	0	0	1	0	1	0	Yes
Female	1	16	1	3	Government technical school	Yes	0	2		2		Penis Vagina Uterus	0	1	0	1	0	1	0	3	POOR	2	2	0	0	0	4	0	Yes	1	1	0	1	0	1	1	1	0	1	7	1	During pregnancy During childbirth or labour During breastfeeding	1	1	1	1	4	1	Yes
Female	1	18	1	3	Government technical school	Yes	1	3		1		Penis Scrotum Vagina Uterus	0	1	1	1	0	1	0	4	POOR	0	2	0	2	0	4	0	Yes	1	1	1	1	0	1	1	1	1	1	9	1	During pregnancy During childbirth or labour During breastfeeding	1	1	1	0	3	1	No
Male	0	18	1	2	Government technical school	Yes	0	2		1		Testes Penis Scrotum Vagina Clitoris Uterus Ovaries	1	1	1	1	1	1	1	7	GOOD	2	1	0	2	0	5	0	Yes	1	1	1	1	0	1	1	1	0	1	8	1	During pregnancy During childbirth or labour During breastfeeding	1	1	1	1	4	1	Yes
Female	1	18	1	2	Government technical school	Yes	0	2		1		Penis Vagina Uterus	0	1	0	1	0	1	0	3	POOR	0	0	0	2	0	2	0	Yes	1	1	1	1	0	1	1	1	1	1	9	1	During pregnancy During childbirth or labour During breastfeeding	1	1	1	1	4	1	Yes
Female	1	18	1	3	Government technical school	Yes	1	3		1		Penis Vagina Testes Scrotum Uterus Ovaries	1	1	1	1	0	1	1	6	GOOD	0	2	0	0	0	2	0	Yes	1	1	0	1	0	1	1	1	0	1	7	1	During breastfeeding	0	0	1	1	2	0	Yes
Male	0	22	1	2	Government technical school	Yes	1	3		1		Testes Penis Scrotum Vagina Clitoris Ovaries	1	1	1	1	1	0	1	6	GOOD	2	2	0	2	1	7	1	Yes	1	1	0	1	0	1	1	1	0	0	6	1	During breastfeeding During childbirth or labour	0	1	1	1	3	1	Yes
Male	0	18	1	3	Government technical school	Yes	1	2		1		Testes Penis Scrotum Vagina Clitoris Uterus Ovaries	1	1	1	1	1	1	1	7	GOOD	0	2	0	0	0	2	0	Yes	1	1	0	1	0	1	0	1	0	1	6	1	During breastfeeding	0	0	1	1	2	0	Yes
Female	1	16	1	3	Government technical school	No	0	2		1		Penis Vagina Uterus Ovaries	0	1	0	1	0	1	1	4	POOR	1	2	0	0	0	3	0	Yes	1	1	1	1	0	1	1	1	0	1	8	1	During breastfeeding During pregnancy	1	0	1	1	3	1	Yes
Female	1	16	1	3	Government technical school	Yes	0	2		1		Testes Penis Vagina Uterus Ovaries	1	1	0	1	0	1	1	5	GOOD	0	2	0	0	0	2	0	Yes	1	0	1	1	1	0	0	1	0	1	6	1	During breastfeeding	0	0	1	1	2	0	No
Male	0	18	1	3	Government technical school	Yes	1	3		1		Testes Penis Scrotum Vagina Uterus	1	1	1	1	0	1	0	5	GOOD	2	2	0	2	0	6	1	Yes	1	1	0	1	1	1	1	1	1	1	9	1	During breastfeeding	0	0	1	0	1	0	Yes
Female	1	16	1	3	Government technical school	Yes	1	3		1		Testes Penis Scrotum Vagina Clitoris Uterus Ovaries	1	1	1	1	1	1	1	7	GOOD	0	2	0	0	0	2	0	Yes	1	1	0	0	0	1	1	1	1	1	7	1	During pregnancy During childbirth or labour During breastfeeding	1	1	1	1	4	1	No
Male	0	16	1	3	Government technical school	Yes	1	2		2		Testes Penis Scrotum Vagina Clitoris Uterus Ovaries	1	1	1	1	1	1	1	7	GOOD	2	0	0	2	0	4	0	Yes	1	1	0	1	0	1	1	1	0	1	7	1	During childbirth or labour	0	1	0	0	1	0	Yes
Male	0	15	1	2	Government technical school	Yes	0	2		1		Testes Penis Vagina Uterus Ovaries	1	1	0	1	0	1	1	5	GOOD	0	2	0	2	0	4	0	Yes	1	1	0	1	0	1	1	1	0	1	7	1	During pregnancy During breastfeeding	1	0	1	1	3	1	Yes
Male	0	16	1	2	Government technical school	Yes	0	1		2		Penis Vagina Scrotum Uterus Ovaries	0	1	1	1	0	1	1	5	GOOD	0	2	0	0	0	2	0	Yes	1	1	0	1	0	1	1	1	0	1	7	1	During pregnancy	1	0	0	0	1	0	Yes
Male	0	16	1	2	Government technical school	Yes	1	3		1		Testes Penis Scrotum Vagina	1	1	1	1	0	0	0	4	POOR	2	2	0	0	0	4	0	Yes	1	1	0	1	0	0	0	1	0	0	4	0	During breastfeeding	0	0	1	0	1	0	Yes
Male	0	18	1	2	Government technical school	Yes	1	3		1		Penis Clitoris Vagina Uterus Ovaries	0	1	0	1	1	1	1	5	GOOD	0	2	0	0	0	2	0	Yes	1	1	1	1	0	1	1	1	0	0	7	1	During pregnancy During childbirth or labour During breastfeeding	1	1	1	1	4	1	Yes
Male	0	16	1	2	Government technical school	Yes	0	3		1		Penis Vagina Ovaries	0	1	0	1	0	0	1	3	POOR	0	2	0	0	0	2	0	Yes	1	1	0	1	0	0	0	1	0	0	4	0	During breastfeeding	0	0	1	1	2	0	Yes
Female	1	17	1	3	Government technical school	Yes	1	2		1		Penis Scrotum Vagina Clitoris Uterus Ovaries	0	1	1	1	1	1	1	6	GOOD	2	2	0	0	0	4	0	Yes	1	1	0	1	0	1	1	1	0	1	7	1	During breastfeeding	0	0	1	1	2	0	No
Male	0	18	1	3	Government technical school	Yes	1	2		1		Testes Penis Scrotum Vagina Clitoris Uterus Ovaries	1	1	1	1	1	1	1	7	GOOD	0	0	0	0	0	0	0	Yes	1	1	0	1	0	0	1	1	0	1	6	1	During pregnancy	1	0	0	1	2	0	Yes
Female	1	18	1	3	Government technical school	Yes	1	3		1		Penis Uterus Ovaries Vagina	0	1	0	1	0	1	1	4	POOR	0	2	0	2	0	4	0	Yes	1	1	0	1	0	1	1	1	0	1	7	1	During pregnancy	1	0	0	1	2	0	No
Female	1	17	1	3	Government technical school	Yes	1	3		1		Testes Penis Clitoris Ovaries	1	1	0	0	1	0	1	4	POOR	0	2	0	2	0	4	0	Yes	1	1	1	1	0	1	1	1	0	0	7	1	During childbirth or labour	0	1	0	1	2	0	Yes
Female	1	15	1	3	Government technical school	Yes	0	2		1		Testes Vagina Penis Scrotum Clitoris Uterus Ovaries	1	1	1	1	1	1	1	7	GOOD	0	2	0	0	0	2	0	Yes	1	1	0	1	0	0	0	1	0	1	5	0	During breastfeeding During childbirth or labour During pregnancy	1	1	1	0	3	1	Yes
Female	1	17	1	2	Government technical school	Yes	0	3		1		Testes Penis Scrotum Vagina Clitoris Uterus	1	1	1	1	1	1	0	6	GOOD	0	2	0	0	0	2	0	Yes	1	1	1	1	1	0	0	1	1	1	8	1	During breastfeeding	0	0	1	0	1	0	Yes
Male	0	21	1	2	Government technical school	Yes	1	2		1		Penis Scrotum Vagina Clitoris Uterus Ovaries	0	1	1	1	1	1	1	6	GOOD	0	0	0	0	0	0	0	Yes	1	1	1	1	0	1	1	1	1	1	9	1	During breastfeeding During pregnancy	1	0	1	0	2	0	Yes
Female	1	18	1	3	Government technical school	Yes	1	2		1		Penis Vagina Uterus Ovaries	0	1	0	1	0	1	1	4	POOR	0	2	2	0	0	4	0	Yes	1	1	1	1	1	1	0	1	0	1	8	1	During childbirth or labour	0	1	0	0	1	0	No
Female	1	18	1	3	Government technical school	No	0	2		1		Penis Scrotum Vagina Clitoris Uterus Ovaries	0	1	1	1	1	1	1	6	GOOD	2	2	0	0	0	4	0	Yes	1	1	0	1	0	1	0	0	0	1	5	0	During breastfeeding	0	0	1	0	1	0	No
Male	0	22	1	3	Government technical school	Yes	0	2		1		Testes Penis Scrotum Vagina Uterus	1	1	1	1	0	1	0	5	GOOD	0	2	0	0	0	2	0	Yes	1	1	0	1	0	1	1	1	0	1	7	1	During pregnancy	1	0	0	0	1	0	Yes
Male	0	17	1	3	Government technical school	Yes	1	2		2		Testes Penis Scrotum Vagina Uterus Ovaries	1	1	1	1	0	1	1	6	GOOD	2	2	0	0	0	4	0	Yes	1	1	0	1	0	0	0	0	1	1	5	0	During pregnancy	1	0	0	1	2	0	No
Female	1	17	1	3	Government technical school	Yes	0	3		1		Penis Scrotum Vagina Uterus Ovaries	0	1	1	1	0	1	1	5	GOOD	0	2	0	0	0	2	0	Yes	1	1	1	1	1	1	1	1	1	1	10	1	During breastfeeding	0	0	1	1	2	0	No
Female	1	15	1	3	Government technical school	No	0	3		1		Testes Penis Vagina Uterus	1	1	0	1	0	1	0	4	POOR	0	2	0	0	0	2	0	Yes	1	1	1	1	0	1	1	1	1	1	9	1	During breastfeeding	0	0	1	0	1	0	No
Female	1	17	1	3	Government technical school	Yes	0	2		1		Penis Scrotum Vagina Uterus	0	1	1	1	0	1	0	4	POOR	0	2	0	2	0	4	0	Yes	1	1	1	0	0	1	1	1	1	1	8	1	During breastfeeding	0	0	1	0	1	0	No
Female	1	18	1	2	Government technical school	Yes	1	3		1		Penis Vagina Uterus	0	1	0	1	0	1	0	3	POOR	0	2	1	2	0	5	0	Yes	1	1	0	1	0	0	0	1	0	1	5	0	During breastfeeding	0	0	1	0	1	0	Yes
Female	1	20	1	2	Government technical school	Yes	1	2		3		Testes Penis Scrotum Vagina Clitoris Uterus Ovaries	1	1	1	1	1	1	1	7	GOOD	0	2	2	0	0	4	0	Yes	1	1	0	1	0	0	1	1	0	1	6	1	During pregnancy	1	0	0	1	2	0	Yes
Male	0	17	1	3	Government technical school	No	1	2		1		Penis Vagina	0	1	0	1	0	0	0	2	POOR	0	0	0	0	0	0	0	Yes	1	1	1	1	0	0	1	1	0	1	7	1	During pregnancy During breastfeeding	1	0	1	1	3	1	Yes
Male	0	17	1	3	Government technical school	Yes	1	2		2		Penis Testes Vagina	1	1	0	1	0	0	0	3	POOR	0	2	0	0	2	4	0	Yes	1	1	0	1	0	1	1	1	0	0	6	1	During pregnancy During childbirth or labour	1	1	0	1	3	1	Yes
Male	0	19	1	2	Government technical school	Yes	1	2		1		Vagina Testes Penis	1	1	0	1	0	0	0	3	POOR	0	0	2	0	0	2	0	Yes	1	1	0	1	0	0	1	1	0	0	5	0	During pregnancy	1	0	0	1	2	0	Yes
Female	1	19	1	3	Government technical school	No	0	2		2		Vagina Uterus Clitoris Testes Penis	1	1	0	1	1	1	0	5	GOOD	2	2	0	0	0	4	0	Yes	1	1	0	1	0	1	1	0	0	1	6	1	During pregnancy	1	0	0	1	2	0	Yes
Male	0	17	1	3	Government technical school	Yes	0	3		1		Penis Uterus Vagina	0	1	0	1	0	1	0	3	POOR	0	2	2	0	0	4	0	Yes	1	1	0	0	0	1	1	0	0	0	4	0	During pregnancy During childbirth or labour	1	1	0	1	3	1	No
Male	0	16	1	3	Government technical school	Yes	1	2		2		Penis Testes Vagina Uterus	1	1	0	1	0	1	0	4	POOR	2	2	0	0	0	4	0	Yes	1	1	0	0	0	1	1	0	0	0	4	0	During pregnancy During childbirth or labour	1	1	0	0	2	0	Yes
Male	0	17	1	3	Government technical school	Yes	0	2		1		Testes Penis Vagina Uterus Ovaries	1	1	0	1	0	1	1	5	GOOD	0	0	0	0	0	0	0	Yes	1	1	1	1	0	1	1	1	0	1	8	1	During breastfeeding	0	0	1	1	2	0	Yes
Female	1	22	1	2	Government technical school	No	1	2		1		Testes Penis Vagina Uterus Ovaries	1	1	0	1	0	1	1	5	GOOD	0	0	0	0	0	0	0	Yes	1	1	1	1	1	1	1	1	1	1	10	1	During pregnancy During childbirth or labour During breastfeeding	1	1	1	1	4	1	Yes
Male	0	17	1	2	Government technical school	Yes	1	2		1		Penis Vagina Testes	1	1	0	1	0	0	0	3	POOR	0	2	0	2	2	6	1	Yes	1	1	0	1	0	1	1	0	1	1	7	1	During pregnancy During breastfeeding	1	0	1	1	3	1	Yes
Female	1	15	1	2	Government technical school	No	1	2		1		Vagina Penis Uterus Ovaries	0	1	0	1	0	1	1	4	POOR	2	2	0	2	0	6	1	Yes	1	0	0	1	0	0	1	1	0	1	5	0	During childbirth or labour During breastfeeding	0	1	1	1	3	1	Yes
Male	0	21	1	3	Government technical school	Yes	1	2		1		Vagina Penis Uterus Clitoris	0	1	0	1	1	1	0	4	POOR	0	1	0	0	1	2	0	Yes	1	1	0	1	0	1	1	0	0	1	6	1	During pregnancy	1	0	0	1	2	0	Yes
Male	0	21	1	3	Government technical school	Yes	0	2		1		Vagina Penis Testes Uterus	1	1	0	1	0	1	0	4	POOR	2	0	2	2	0	6	1	Yes	1	0	1	1	0	1	0	0	0	1	5	0	During childbirth or labour	0	1	0	1	2	0	Yes
Male	0	17	1	3	Government technical school	Yes	0	2		1		Penis Scrotum Vagina Clitoris	0	1	1	1	1	0	0	4	POOR	2	2	0	0	0	4	0	Yes	1	1	0	1	0	1	1	0	0	1	6	1	During pregnancy	1	0	0	1	2	0	Yes
Female	1	19	1	2	Government technical school	Yes	1	2		1		Testes Scrotum Penis Vagina Clitoris Uterus Ovaries	1	1	1	1	1	1	1	7	GOOD	0	2	0	2	0	4	0	Yes	1	1	0	1	0	1	1	0	0	1	6	1	During pregnancy	1	0	0	1	2	0	Yes
Female	1	21	1	2	Government technical school	Yes	1	2		3		Penis Scrotum Vagina Uterus Ovaries	0	1	1	1	0	1	1	5	GOOD	2	2	0	0	0	4	0	Yes	1	1	1	1	0	0	1	1	1	1	8	1	During pregnancy During breastfeeding	1	0	1	1	3	1	Yes
Female	1	17	1	3	Government technical school	No	0	3		1		Testes Scrotum Penis Vagina Clitoris Uterus Ovaries	1	1	1	1	1	1	1	7	GOOD	0	2	0	1	0	3	0	Yes	1	1	1	1	0	1	1	1	0	0	7	1	During breastfeeding During pregnancy During childbirth or labour	1	1	1	1	4	1	No
Male	0	19	1	3	Government technical school	Yes	1	2		1		Testes Penis Scrotum Vagina Uterus Ovaries	1	1	1	1	0	1	1	6	GOOD	0	0	2	2	2	6	1	Yes	1	1	0	1	0	0	0	1	1	1	6	1	During pregnancy During breastfeeding	1	0	1	1	3	1	Yes
Female	1	16	1	3	Government technical school	Yes	0	2		3		Testes Scrotum Penis Vagina Clitoris Uterus Ovaries	1	1	1	1	1	1	1	7	GOOD	2	2	0	0	0	4	0	Yes	1	1	0	1	0	1	1	1	0	1	7	1	During breastfeeding During childbirth or labour	0	1	1	1	3	1	No
Male	0	18	1	3	Government technical school	Yes	1	1		2		Testes Penis Scrotum Vagina Ovaries	1	1	1	1	0	0	1	5	GOOD	0	2	0	2	0	4	0	Yes	1	1	0	1	0	1	1	1	0	1	7	1	During breastfeeding	0	0	1	0	1	0	Yes
Male	0	17	1	3	Government technical school	No	0	2		1		Testes Penis Scrotum Vagina Clitoris Uterus Ovaries	1	1	1	1	1	1	1	7	GOOD	0	0	0	0	0	0	0	Yes	1	1	1	1	1	0	0	1	1	1	8	1	During pregnancy During breastfeeding	1	0	1	1	3	1	Yes
Male	0	18	1	3	Government technical school	Yes	1	2		1		Testes Penis Scrotum Vagina Uterus	1	1	1	1	0	1	0	5	GOOD	0	0	0	0	0	0	0	Yes	1	1	1	0	0	1	1	1	0	1	7	1	During breastfeeding	0	0	1	0	1	0	Yes
Male	0	17	1	2	Government technical school	Yes	1	2		1		Testes Penis Scrotum Vagina Uterus Ovaries	1	1	1	1	0	1	1	6	GOOD	0	0	0	0	0	0	0	Yes	1	1	0	1	0	0	1	1	0	0	5	0	During pregnancy	1	0	0	1	2	0	Yes
Female	1	19	1	2	Government technical school	Yes	1	3		1		Penis Vagina Uterus	0	1	0	1	0	1	0	3	POOR	2	2	2	2	0	8	1	Yes	1	1	1	1	1	1	1	1	1	1	10	1	During pregnancy During childbirth or labour During breastfeeding	1	1	1	1	4	1	No
Female	1	16	1	3	Government technical school	Yes	0	2		1		Testes Penis Scrotum Vagina Uterus Ovaries	1	1	1	1	0	1	1	6	GOOD	2	2	0	2	0	6	1	Yes	1	1	0	1	0	1	0	1	0	1	6	1	During pregnancy During childbirth or labour During breastfeeding	1	1	1	1	4	1	Yes
Female	1	16	1	3	Government technical school	Yes	0	2		2		Testes Penis Vagina Clitoris Uterus Ovaries	1	1	0	1	1	1	1	6	GOOD	2	2	0	2	0	6	1	Yes	1	1	0	1	0	1	1	1	1	1	8	1	During breastfeeding During childbirth or labour	0	1	1	1	3	1	Yes
Female	1	19	1	3	Government technical school	Yes	1	3		1		Testes Penis Scrotum Vagina Uterus Clitoris Ovaries	1	1	1	1	1	1	1	7	GOOD	0	2	0	0	0	2	0	Yes	1	1	1	1	0	0	1	1	0	1	7	1	During breastfeeding	0	0	1	1	2	0	Yes
Female	1	15	1	2	Government technical school	Yes	0	2		2		Testes Penis Scrotum Vagina Clitoris Uterus Ovaries	1	1	1	1	1	1	1	7	GOOD	0	2	0	0	0	2	0	Yes	1	1	0	1	0	1	1	1	0	1	7	1	During breastfeeding	0	0	1	1	2	0	No
Female	1	17	1	3	Government technical school	Yes	1	2		1		Penis Vagina	0	1	0	1	0	0	0	2	POOR	1	2	0	2	0	5	0	Yes	1	1	1	1	0	1	1	1	0	1	8	1	During childbirth or labour	0	1	0	1	2	0	Yes
Female	1	16	1	3	Government technical school	Yes	0	2		2		Penis Vagina Uterus Clitoris	0	1	0	1	1	1	0	4	POOR	0	2	0	2	0	4	0	Yes	1	1	0	0	0	1	1	1	0	1	6	1	During breastfeeding	0	0	1	1	2	0	Yes
Female	1	16	1	3	Government technical school	Yes	0	2		2		Penis Vagina Uterus Ovaries	0	1	0	1	0	1	1	4	POOR	0	2	0	0	0	2	0	Yes	1	1	1	1	1	1	1	0	0	1	8	1	During breastfeeding During childbirth or labour During pregnancy	1	1	1	1	4	1	Yes
Female	1	16	1	3	Government technical school	Yes	0	3		1		Penis Vagina Clitoris Uterus	0	1	0	1	1	1	0	4	POOR	0	2	2	2	2	8	1	Yes	1	1	1	1	0	1	1	1	0	1	8	1	During pregnancy During childbirth or labour	1	1	0	1	3	1	No
Female	1	17	1	3	Government technical school	Yes	1	2		2		Penis Vagina Ovaries	0	1	0	1	0	0	1	3	POOR	2	2	0	0	0	4	0	Yes	1	1	1	1	0	1	1	1	0	1	8	1	During pregnancy During breastfeeding	1	0	1	0	2	0	No
Male	0	22	1	2	Government technical school	Yes	1	2		1		Testes Penis Scrotum Vagina Ovaries	1	1	1	1	0	0	1	5	GOOD	0	2	2	2	0	6	1	Yes	1	1	1	1	0	0	0	1	0	1	6	1	During pregnancy During childbirth or labour During breastfeeding	1	1	1	1	4	1	Yes
Male	0	17	1	3	Government technical school	Yes	1	2		1		Testes Penis Scrotum Vagina Clitoris Uterus Ovaries	1	1	1	1	1	1	1	7	GOOD	0	0	0	2	0	2	0	Yes	1	1	0	1	0	1	1	1	1	1	8	1	During pregnancy	1	0	0	1	2	0	Yes
Male	0	18	1	2	Government technical school	Yes	1	2		2		Penis	0	1	0	0	0	0	0	1	POOR	2	2	0	0	0	4	0	Yes	1	1	0	1	0	1	0	1	1	1	7	1	During childbirth or labour	0	1	0	0	1	0	No
Female	1	15	1	3	Government technical school	Yes	0	2		1		Testes Penis Scrotum Vagina Clitoris Uterus Ovaries	1	1	1	1	1	1	1	7	GOOD	2	2	0	2	0	6	1	Yes	1	1	0	1	0	1	1	1	1	1	8	1	During childbirth or labour During pregnancy	1	1	0	1	3	1	No
Female	1	16	1	3	Government technical school	No	0	3		1		Testes Penis Scrotum Vagina Clitoris Uterus Ovaries	1	1	1	1	1	1	1	7	GOOD	2	2	2	2	0	8	1	Yes	1	0	1	1	1	1	0	1	0	1	7	1	During breastfeeding During pregnancy During childbirth or labour	1	1	1	0	3	1	Yes
Female	1	16	1	3	Government technical school	No	0	3		1		Testes Penis Scrotum Vagina Clitoris Uterus Ovaries	1	1	1	1	1	1	1	7	GOOD	2	2	2	0	0	6	1	Yes	1	1	1	1	0	1	0	1	0	1	7	1	During pregnancy During breastfeeding During childbirth or labour	1	1	1	1	4	1	Yes
Female	1	15	1	3	Government technical school	No	0	2		1		Penis Testes Scrotum Vagina Clitoris Uterus Ovaries	1	1	1	1	1	1	1	7	GOOD	0	2	2	0	2	6	1	Yes	1	1	0	1	0	0	1	1	0	0	5	0	During pregnancy During breastfeeding	1	0	1	1	3	1	Yes
Female	1	16	1	3	Government technical school	Yes	0	3		1		Testes Scrotum Penis Vagina Clitoris Uterus Ovaries	1	1	1	1	1	1	1	7	GOOD	0	2	2	2	0	6	1	Yes	1	1	1	1	1	0	0	1	0	1	7	1	During pregnancy During breastfeeding	1	0	1	1	3	1	Yes
Female	1	15	1	3	Government technical school	Yes	0	2		2		Ovaries Uterus Vagina Penis Scrotum	0	1	1	1	0	1	1	5	GOOD	2	2	2	0	0	6	1	Yes	1	1	0	1	0	0	0	1	0	0	4	0	During breastfeeding	0	0	1	1	2	0	No
Male	0	16	1	3	Government technical school	Yes	0	1		2		Penis Vagina	0	1	0	1	0	0	0	2	POOR	0	0	0	0	0	0	0	Yes	1	1	1	1	0	1	1	1	1	1	9	1	During pregnancy During childbirth or labour During breastfeeding	1	1	1	1	4	1	Yes
Female	1	20	1	3	Government technical school	Yes	1	3		1		Testes Penis Vagina Scrotum Clitoris Uterus Ovaries	1	1	1	1	1	1	1	7	GOOD	2	2	0	0	0	4	0	Yes	1	1	1	1	0	1	0	0	0	1	6	1	During breastfeeding	0	0	1	1	2	0	Yes
Female	1	18	1	3	Government technical school	No	0	2		2		Testes Penis Scrotum Vagina Uterus Ovaries	1	1	1	1	0	1	1	6	GOOD	0	2	0	2	0	4	0	Yes	1	1	1	1	0	0	0	1	0	1	6	1	During breastfeeding	0	0	1	0	1	0	No
Female	1	24	1	3	Government technical school	Yes	1	2		1		Penis Vagina Uterus Ovaries Testes	1	1	0	1	0	1	1	5	GOOD	2	2	0	0	0	4	0	Yes	1	1	0	1	0	1	1	0	1	0	6	1	During pregnancy	1	0	0	1	2	0	Yes
Male	0	16	1	3	Government technical school	No	0	2		2		Vagina Penis Testes Uterus Ovaries	1	1	0	1	0	1	1	5	GOOD	0	0	0	0	2	2	0	Yes	1	1	0	1	0	1	0	0	0	1	5	0	During pregnancy During breastfeeding	1	0	1	1	3	1	Yes
Female	1	16	1	3	Government technical school	No	0	2		1		Testes Penis Scrotum Vagina Uterus Ovaries	1	1	1	1	0	1	1	6	GOOD	0	2	0	1	0	3	0	Yes	1	1	0	1	0	0	1	1	0	1	6	1	During breastfeeding	0	0	1	1	2	0	No
Female	1	16	1	3	Government technical school	Yes	0	2		1		Penis Scrotum Vagina Uterus Ovaries	0	1	1	1	0	1	1	5	GOOD	0	2	0	0	0	2	0	Yes	1	1	0	1	0	0	1	1	0	1	6	1	During pregnancy During breastfeeding	1	0	1	1	3	1	No
Male	0	18	1	3	Government technical school	Yes	0	1		3		Ovaries Testes Penis Scrotum Vagina Clitoris Uterus	1	1	1	1	1	1	1	7	GOOD	0	0	0	2	0	2	0	Yes	1	1	0	0	0	1	1	1	0	1	6	1	During pregnancy During breastfeeding	1	0	1	0	2	0	Yes
Female	1	18	1	3	Government technical school	Yes	1	2		2		Testes Penis Scrotum Clitoris Vagina Ovaries	1	1	1	1	1	0	1	6	GOOD	0	0	2	2	0	4	0	Yes	1	1	0	1	0	1	1	1	0	0	6	1	During childbirth or labour	0	1	0	0	1	0	Yes
Female	1	16	1	3	Government technical school	Yes	1	2		3	Akwa ibom	Testes Penis Scrotum Vagina Clitoris Uterus Ovaries	1	1	1	1	1	1	1	7	GOOD	0	2	0	2	0	4	0	Yes	1	1	0	1	0	1	1	1	0	1	7	1	During pregnancy	1	0	0	1	2	0	No
Male	0	16	1	3	Government technical school	No	0	2		2		Testes Penis Vagina	1	1	0	1	0	0	0	3	POOR	0	2	0	0	0	2	0	Yes	1	1	0	1	0	1	1	1	0	1	7	1	During breastfeeding During childbirth or labour During pregnancy	1	1	1	1	4	1	Yes
Male	0	15	1	2	Government technical school	No	0	2		1		Testes Penis Scrotum Vagina	1	1	1	1	0	0	0	4	POOR	0	0	0	0	0	0	0	Yes	1	1	0	1	0	0	1	1	0	0	5	0	During pregnancy During breastfeeding	1	0	1	0	2	0	Yes
Female	1	17	1	2	Government technical school	Yes	1	2		2		Vagina Uterus Penis Testes	1	1	0	1	0	1	0	4	POOR	1	2	0	0	2	5	0	Yes	1	1	0	1	0	1	1	1	0	0	6	1	During pregnancy	1	0	0	1	2	0	No
Male	0	16	1	3	Government technical school	Yes	0	2		1		Testes Penis Scrotum Vagina Clitoris Ovaries	1	1	1	1	1	0	1	6	GOOD	0	0	0	2	0	2	0	Yes	1	1	1	1	1	1	1	1	0	1	9	1	During pregnancy During childbirth or labour	1	1	0	1	3	1	No
Male	0	17	1	3	Government technical school	Yes	1	2		1		Penis Vagina	0	1	0	1	0	0	0	2	POOR	0	0	0	0	0	0	0	Yes	1	1	1	1	0	1	1	0	0	1	7	1	During pregnancy During childbirth or labour During breastfeeding	1	1	1	1	4	1	Yes
Male	0	16	1	3	Government technical school	No	1	2		2		Testes Penis Vagina Uterus Ovaries	1	1	0	1	0	1	1	5	GOOD	0	2	0	0	0	2	0	Yes	1	1	0	1	0	0	1	1	0	1	6	1	During pregnancy During childbirth or labour During breastfeeding	1	1	1	0	3	1	Yes
Female	1	18	1	3	Government technical school	Yes	1	2		2		Testes Penis Vagina Clitoris Ovaries	1	1	0	1	1	0	1	5	GOOD	0	2	0	2	0	4	0	Yes	1	1	0	1	0	0	1	1	0	1	6	1	During pregnancy During childbirth or labour During breastfeeding	1	1	1	0	3	1	Yes
Male	0	16	1	3	Government technical school	No	0	3		1		Penis Vagina Uterus Ovaries	0	1	0	1	0	1	1	4	POOR	0	2	0	2	0	4	0	Yes	1	1	0	1	0	0	1	1	0	0	5	0	During breastfeeding	0	0	1	0	1	0	Yes
Female	1	16	1	3	Government technical school	Yes	1	2		2		Ovaries Penis Vagina Clitoris Uterus	0	1	0	1	1	1	1	5	GOOD	2	2	0	0	0	4	0	Yes	1	1	1	1	0	1	1	1	0	1	8	1	During breastfeeding	0	0	1	1	2	0	No
Male	0	19	1	2	Government technical school	Yes	1	2		2		Penis Ovaries Vagina	0	1	0	1	0	0	1	3	POOR	2	1	2	0	0	5	0	Yes	1	1	0	1	0	1	1	1	0	1	7	1	During pregnancy During breastfeeding During childbirth or labour	1	1	1	1	4	1	Yes
Male	0	19	1	3	Government technical school	Yes	1	2		2		Testes Penis Vagina Ovaries	1	1	0	1	0	0	1	4	POOR	0	2	0	0	0	2	0	Yes	1	1	0	1	0	1	1	1	0	1	7	1	During childbirth or labour During breastfeeding	0	1	1	1	3	1	Yes
Male	0	16	1	3	Government technical school	No	1	2		3	Efik	Penis Vagina Clitoris Uterus Ovaries	0	1	0	1	1	1	1	5	GOOD	0	0	0	2	0	2	0	Yes	1	1	1	1	0	1	1	1	1	1	9	1	During pregnancy During breastfeeding During childbirth or labour	1	1	1	0	3	1	Yes
Male	0	17	1	3	Government technical school	No	0	2		2		Testes Penis Vagina Clitoris Uterus Ovaries	1	1	0	1	1	1	1	6	GOOD	2	2	0	2	0	6	1	Yes	1	1	1	1	0	1	1	1	0	1	8	1	During pregnancy	1	0	0	1	2	0	No
Male	0	17	1	3	Government technical school	Yes	0	3		1		Penis Scrotum Vagina Clitoris Ovaries	0	1	1	1	1	0	1	5	GOOD	0	1	2	2	2	7	1	Yes	1	1	0	0	0	0	1	1	0	1	5	0	During breastfeeding	0	0	1	0	1	0	Yes
Male	0	17	1	3	Government technical school	No	0	2		1		Penis Vagina	0	1	0	1	0	0	0	2	POOR	0	0	0	2	0	2	0	Yes	1	1	1	1	0	1	1	1	1	1	9	1	During pregnancy	1	0	0	1	2	0	Yes
Male	0	16	1	3	Government technical school	No	0	2		1		Penis Vagina Ovaries Uterus	0	1	0	1	0	1	1	4	POOR	2	0	2	0	2	6	1	Yes	1	1	1	1	0	1	1	1	1	1	9	1	During pregnancy During childbirth or labour During breastfeeding	1	1	1	0	3	1	Yes
Male	0	18	1	3	Government technical school	No	0	2		1		Penis Vagina Uterus	0	1	0	1	0	1	0	3	POOR	2	2	0	2	0	6	1	Yes	1	1	1	1	1	1	1	1	1	1	10	1	During breastfeeding	0	0	1	1	2	0	Yes
Female	1	17	1	3	Government technical school	Yes	1	2		3	Anag	Penis Vagina Clitoris Ovaries	0	1	0	1	1	0	1	4	POOR	0	2	0	0	0	2	0	No						0	1	1	0	1	3	0							0	Yes
Male	0	20	1	3	Government technical school	Yes	1	2		2		Testes Penis Scrotum Vagina Clitoris Uterus Ovaries	1	1	1	1	1	1	1	7	GOOD	1	2	0	2	0	5	0	Yes	1	1	0	1	0	0	1	0	0	1	5	0	During pregnancy	1	0	0	1	2	0	Yes
Male	0	19	1	3	Government technical school	Yes	1	2		2		Testes Penis Scrotum Vagina Clitoris Uterus Ovaries	1	1	1	1	1	1	1	7	GOOD	0	0	0	2	2	4	0	Yes	1	1	1	1	0	1	1	1	1	1	9	1	During pregnancy During breastfeeding	1	0	1	1	3	1	Yes
Male	0	17	1	3	Government technical school	Yes	1	2		2		Testes Penis Vagina Scrotum Clitoris Uterus Ovaries	1	1	1	1	1	1	1	7	GOOD	2	2	0	0	0	4	0	Yes	1	1	1	1	0	0	1	0	0	1	6	1	During childbirth or labour	0	1	0	1	2	0	Yes
Female	1	17	1	3	Government technical school	Yes	0	3		1		Testes Penis Clitoris Uterus Vagina Scrotum Ovaries	1	1	1	1	1	1	1	7	GOOD	0	2	0	0	0	2	0	Yes	1	1	1	1	0	0	0	1	1	1	7	1	During breastfeeding	0	0	1	1	2	0	Yes
Male	0	16	1	3	Government technical school	Yes	1	2		1		Testes Penis Scrotum Vagina Uterus Ovaries	1	1	1	1	0	1	1	6	GOOD	1	0	0	0	0	1	0	Yes	1	1	1	1	0	1	1	1	0	1	8	1	During breastfeeding	0	0	1	1	2	0	No
Male	0	16	1	3	Government technical school	Yes	1	2		1		Testes Penis Scrotum Vagina Clitoris Uterus Ovaries	1	1	1	1	1	1	1	7	GOOD	2	2	0	0	0	4	0	Yes	1	1	0	1	0	1	1	1	0	1	7	1	During childbirth or labour During pregnancy	1	1	0	0	2	0	Yes
Female	1	20	1	2	Skill acquisition or vocational centre	Yes	1	3		1		Testes Vagina Penis Ovaries	1	1	0	1	0	0	1	4	POOR	2	2	0	0	0	4	0	Yes	1	1	0	1	0	1	1	0	0	1	6	1	During childbirth or labour	0	1	0	1	2	0	Yes
Female	1	17	1	2	Government technical school	Yes	0	2		1		Uterus Vagina Penis	0	1	0	1	0	1	0	3	POOR	2	1	1	0	0	4	0	Yes	0	0	1	1	1	0	0	0	0	1	4	0	During pregnancy	1	0	0	1	2	0	No
Male	0	20	1	2	Government technical school	Yes	0	3		1		Penis Scrotum Testes Vagina Uterus Ovaries	1	1	1	1	0	1	1	6	GOOD	2	0	0	2	0	4	0	Yes	1	1	0	1	0	1	1	1	0	1	7	1	Less Secondary	0	0	0	1	1	0	Yes
Male	0	16	1	3	Government technical school	Yes	1	2		2		Penis Vagina Ovaries	0	1	0	1	0	0	1	3	POOR	0	2	0	0	0	2	0	Yes	1	1	0	1	0	0	1	1	0	0	5	0	During pregnancy During breastfeeding	1	0	1	1	3	1	Yes
Male	0	20	1	3	Government technical school	Yes	1	2		2		Penis Vagina Testes	1	1	0	1	0	0	0	3	POOR	2	2	0	0	2	6	1	Yes	0	1	0	1	0	0	0	1	0	1	4	0	During breastfeeding	0	0	1	0	1	0	Yes
Male	0	19	1	3	Skill acquisition or vocational centre	Yes	1	2		1		Testes Penis Scrotum Vagina Clitoris Ovaries	1	1	1	1	1	0	1	6	GOOD	0	0	0	2	2	4	0	Yes	1	1	0	1	0	1	1	1	0	1	7	1	During pregnancy	1	0	0	0	1	0	Yes
Female	1	16	1	2	Skill acquisition or vocational centre	Yes	1	2		1		Testes Penis Scrotum Vagina Clitoris Uterus Ovaries	1	1	1	1	1	1	1	7	GOOD	0	2	0	1	0	3	0	Yes	1	1	0	1	0	1	1	1	0	1	7	1	During childbirth or labour	0	1	0	0	1	0	Yes
Female	1	16	1	2	Skill acquisition or vocational centre	Yes	1	3		1		Ovaries Uterus Clitoris Vagina Testes Penis	1	1	0	1	1	1	1	6	GOOD	0	2	0	1	0	3	0	Yes	1	1	0	1	0	1	1	1	0	1	7	1	During pregnancy During childbirth or labour During breastfeeding	1	1	1	1	4	1	Yes
Male	0	19	1	3	Government technical school	Yes	1	3		1		Testes Penis Vagina Uterus Ovaries	1	1	0	1	0	1	1	5	GOOD	1	1	0	0	0	2	0	Yes	1	0	0	1	0	1	1	0	0	1	5	0	During pregnancy	1	0	0	1	2	0	Yes
Male	0	17	1	3	Government technical school	Yes	0	2		2		Testes Penis Scrotum Vagina Uterus Ovaries	1	1	1	1	0	1	1	6	GOOD	0	1	0	0	1	2	0	Yes	0	0	0	1	0	1	0	1	0	1	4	0	During pregnancy During breastfeeding	1	0	1	0	2	0	Yes
Male	0	16	1	3	Government technical school	Yes	1	2		2		Testes Penis Vagina	1	1	0	1	0	0	0	3	POOR	0	0	2	2	2	6	1	Yes	0	1	0	1	0	1	1	1	0	1	6	1	During breastfeeding	0	0	1	1	2	0	Yes
Male	0	16	1	3	Government technical school	Yes	1	2		2		Testes Penis Scrotum Vagina Clitoris Uterus Ovaries	1	1	1	1	1	1	1	7	GOOD	2	2	0	0	0	4	0	Yes	1	1	0	1	0	1	1	1	0	1	7	1	During breastfeeding	0	0	1	0	1	0	Yes
Male	0	18	1	3	Government technical school	Yes	1	2		2		Penis Scrotum Vagina Ovaries Uterus	0	1	1	1	0	1	1	5	GOOD	0	0	0	0	0	0	0	Yes	1	1	0	1	0	0	1	1	1	1	7	1	During breastfeeding	0	0	1	0	1	0	Yes
Male	0	20	1	2	Government technical school	No	1	3		1		Penis Scrotum Vagina Ovaries	0	1	1	1	0	0	1	4	POOR	0	0	0	0	0	0	0	Yes	1	1	1	1	0	1	1	1	0	1	8	1	During breastfeeding	0	0	1	0	1	0	Yes
Male	0	18	1	3	Government technical school	Yes	1	2		2		Penis Scrotum Vagina Clitoris Uterus Ovaries	0	1	1	1	1	1	1	6	GOOD	0	0	0	0	0	0	0	Yes	1	1	1	1	0	1	1	1	1	1	9	1	During breastfeeding	0	0	1	1	2	0	Yes
Female	1	20	1	3	Skill acquisition or vocational centre	Yes	0	3		1		Testes Penis Scrotum Vagina Clitoris Uterus Ovaries	1	1	1	1	1	1	1	7	GOOD	0	2	0	0	0	2	0	Yes	1	1	0	1	0	1	1	1	0	1	7	1	During childbirth or labour During breastfeeding	0	1	1	0	2	0	Yes
Female	1	21	1	3	Skill acquisition or vocational centre	Yes	1	2		2		Testes Penis Scrotum Vagina Clitoris Uterus Ovaries	1	1	1	1	1	1	1	7	GOOD	0	2	0	0	0	2	0	Yes	1	1	1	1	0	1	1	1	0	1	8	1	During pregnancy During childbirth or labour	1	1	0	1	3	1	Yes
Male	0	19	1	2	Government technical school	Yes	1	3		1		Penis Vagina Ovaries Uterus Scrotum	0	1	1	1	0	1	1	5	GOOD	2	1	0	0	0	3	0	Yes	1	0	0	1	0	1	1	1	0	1	6	1	During pregnancy	1	0	0	1	2	0	Yes
Male	0	16	1	3	Government technical school	No	1	2		2		Penis Vagina Ovaries Uterus	0	1	0	1	0	1	1	4	POOR	0	0	1	0	2	3	0	Yes	1	1	0	0	0	1	1	0	0	1	5	0	During pregnancy	1	0	0	0	1	0	Yes
Male	0	15	1	3	Government technical school	No	1	2		2		Testes Penis Vagina Uterus	1	1	0	1	0	1	0	4	POOR	0	2	0	0	0	2	0	Yes	1	1	0	1	0	1	1	1	0	1	7	1	During pregnancy	1	0	0	1	2	0	No
Male	0	16	1	3	Government technical school	Yes	1	2		2		Testes Penis Vagina Uterus Ovaries	1	1	0	1	0	1	1	5	GOOD	0	0	2	2	2	6	1	Yes	1	1	1	0	1	1	1	1	1	1	9	1	During breastfeeding	0	0	1	0	1	0	Yes
Male	0	16	1	3	Government technical school	Yes	1	2		3		Penis Vagina Uterus Ovaries	0	1	0	1	0	1	1	4	POOR	2	2	0	2	2	8	1	Yes	1	1	1	1	0	1	1	1	0	1	8	1	During childbirth or labour	0	1	0	0	1	0	Yes
Female	1	16	1	3	Government technical school	Yes	0	2		1		Penis Vagina Uterus Ovaries	0	1	0	1	0	1	1	4	POOR	2	2	0	0	0	4	0	Yes	1	1	0	1	0	0	0	1	0	1	5	0	Less Secondary	0	0	0	0	0	0	No
Female	1	18	1	2	Skill acquisition or vocational centre	Yes	1	2		1		Testes Penis Scrotum Vagina Clitoris Uterus Ovaries	1	1	1	1	1	1	1	7	GOOD	0	2	0	0	0	2	0	Yes	1	1	0	1	0	1	1	1	0	1	7	1	During childbirth or labour During breastfeeding	0	1	1	0	2	0	Yes
Female	1	20	1	2	Skill acquisition or vocational centre	Yes	1	3		1		Testes Penis Scrotum Vagina Clitoris Uterus Ovaries	1	1	1	1	1	1	1	7	GOOD	0	2	0	0	0	2	0	Yes	1	1	0	1	0	1	1	1	0	1	7	1	During breastfeeding During childbirth or labour During pregnancy	1	1	1	1	4	1	Yes
Female	1	24	0	2	Skill acquisition or vocational centre	Yes	1	2		2		Testes Penis Scrotum Vagina Clitoris Uterus Ovaries	1	1	1	1	1	1	1	7	GOOD	0	2	0	0	0	2	0	Yes	1	1	1	1	0	1	1	1	0	1	8	1	During childbirth or labour During breastfeeding During pregnancy	1	1	1	1	4	1	Yes
Male	0	16	1	2	Government technical school	Yes	1	2		1		Penis Vagina Uterus Ovaries	0	1	0	1	0	1	1	4	POOR	2	2	2	0	0	6	1	Yes	1	0	0	1	0	1	1	1	0	1	6	1	During pregnancy During childbirth or labour During breastfeeding	1	1	1	0	3	1	Yes
Male	0	22	1	2	Government technical school	Yes	1	2		1		Testes Penis Scrotum Vagina Clitoris Uterus Ovaries	1	1	1	1	1	1	1	7	GOOD	1	0	0	0	0	1	0	Yes	1	1	0	1	0	1	1	1	0	1	7	1	During pregnancy	1	0	0	0	1	0	Yes
Female	1	16	1	2	Skill acquisition or vocational centre	Yes	1	2		1		Penis Clitoris Uterus Ovaries	0	1	0	0	1	1	1	4	POOR	0	2	0	1	0	3	0	Yes	1	1	1	1	0	1	1	1	0	1	8	1	During breastfeeding	0	0	1	0	1	0	Yes
Female	1	16	1	2	Skill acquisition or vocational centre	Yes	1	2		2		Penis Vagina Clitoris Uterus Ovaries	0	1	0	1	1	1	1	5	GOOD	0	2	0	1	0	3	0	Yes	1	1	1	1	0	1	1	1	0	1	8	1	During childbirth or labour	0	1	0	1	2	0	Yes
Female	1	17	1	2	Skill acquisition or vocational centre	Yes	1	2		1		Penis Vagina Clitoris	0	1	0	1	1	0	0	3	POOR	0	2	0	2	0	4	0	Yes	1	1	0	1	0	0	0	1	0	1	5	0	During childbirth or labour	0	1	0	1	2	0	Yes
Female	1	17	1	2	Skill acquisition or vocational centre	Yes	1	2		2		Penis Vagina Ovaries Uterus	0	1	0	1	0	1	1	4	POOR	0	0	0	2	0	2	0	Yes	1	1	0	1	0	1	1	1	0	1	7	1	During childbirth or labour During breastfeeding	0	1	1	1	3	1	No
Female	1	18	1	2	Skill acquisition or vocational centre	Yes	1	3		1		Penis Vagina Clitoris Uterus Ovaries	0	1	0	1	1	1	1	5	GOOD	0	2	0	2	0	4	0	Yes	1	1	0	1	0	1	1	0	0	1	6	1	During childbirth or labour	0	1	0	1	2	0	Yes
Female	1	17	1	2	Skill acquisition or vocational centre	Yes	1	2		1		Testes Penis Vagina Ovaries Uterus	1	1	0	1	0	1	1	5	GOOD	0	2	0	1	0	3	0	Yes	1	1	0	1	0	0	0	1	0	1	5	0	During childbirth or labour During breastfeeding	0	1	1	1	3	1	No
Male	0	16	1	3	Government technical school	Yes	1	2		2		Penis Vagina Uterus Ovaries	0	1	0	1	0	1	1	4	POOR	0	2	2	2	2	8	1	Yes	1	1	0	1	0	0	1	1	0	1	6	1	During pregnancy During breastfeeding	1	0	1	1	3	1	Yes
Female	1	19	1	3	Government technical school	No	0	2		3		Testes Penis Scrotum Vagina Clitoris Uterus Ovaries	1	1	1	1	1	1	1	7	GOOD	0	2	2	0	2	6	1	Yes	1	1	1	1	1	1	0	1	1	1	9	1	During breastfeeding	0	0	1	1	2	0	No
Female	1	17	1	2	Skill acquisition or vocational centre	Yes	1	2		1		Testes Penis Scrotum Vagina Clitoris Uterus Ovaries	1	1	1	1	1	1	1	7	GOOD	0	0	2	0	0	2	0	Yes	1	1	0	1	0	1	1	1	0	1	7	1	During breastfeeding During childbirth or labour During pregnancy	1	1	1	1	4	1	Yes
Female	1	22	1	1	Skill acquisition or vocational centre	Yes	1	2		1		Testes Penis Scrotum Vagina Clitoris Uterus Ovaries	1	1	1	1	1	1	1	7	GOOD	2	2	0	0	0	4	0	Yes	1	1	0	1	0	1	1	1	0	1	7	1	During breastfeeding During pregnancy During childbirth or labour	1	1	1	0	3	1	No
Female	1	19	1	2	Skill acquisition or vocational centre	Yes	1	2		1		Testes Penis Scrotum Vagina Clitoris Uterus Ovaries	1	1	1	1	1	1	1	7	GOOD	2	0	0	0	0	2	0	Yes	1	1	1	1	0	1	1	1	0	1	8	1	During pregnancy During childbirth or labour During breastfeeding	1	1	1	0	3	1	Yes
Male	0	17	1	3	Government technical school	Yes	1	3		1		Penis Vagina Uterus	0	1	0	1	0	1	0	3	POOR	0	2	0	2	0	4	0	Yes	1	1	1	1	1	1	1	1	1	1	10	1	During pregnancy During childbirth or labour During breastfeeding	1	1	1	1	4	1	Yes
Female	1	18	1	2	Government technical school	Yes	1	2		1		Testes Penis Vagina Uterus	1	1	0	1	0	1	0	4	POOR	0	2	0	2	0	4	0	Yes	1	1	0	1	0	1	1	1	1	1	8	1	During pregnancy During breastfeeding	1	0	1	0	2	0	No
Male	0	23	1	3	Government technical school	Yes	1	2		1		Penis Scrotum Vagina	0	1	1	1	0	0	0	3	POOR	2	1	0	2	0	5	0	Yes	1	1	0	1	0	1	1	1	0	0	6	1	During pregnancy During childbirth or labour During breastfeeding	1	1	1	0	3	1	Yes
Male	0	19	1	2	Government technical school	Yes	1	2		2		Testes Penis Scrotum Vagina Clitoris Uterus Ovaries	1	1	1	1	1	1	1	7	GOOD	2	2	2	2	0	8	1	Yes	1	1	0	1	0	1	1	0	0	0	5	0	During breastfeeding	0	0	1	0	1	0	Yes
Male	0	20	1	2	Government technical school	Yes	1	3		1		Testes Penis Scrotum Vagina	1	1	1	1	0	0	0	4	POOR	2	2	0	2	1	7	1	Yes	1	1	1	1	0	1	1	1	1	1	9	1	During childbirth or labour During pregnancy During breastfeeding	1	1	1	0	3	1	Yes
Male	0	16	1	3	Government technical school	Yes	1	2		2		Testes Penis Scrotum Vagina Clitoris Uterus Ovaries	1	1	1	1	1	1	1	7	GOOD	2	2	0	0	0	4	0	Yes	1	1	0	1	0	1	1	1	1	1	8	1	During pregnancy During breastfeeding During childbirth or labour	1	1	1	1	4	1	Yes
Male	0	21	1	3	Government technical school	Yes	1	3		1		Testes Penis Scrotum Vagina Clitoris Uterus	1	1	1	1	1	1	0	6	GOOD	2	2	0	2	0	6	1	Yes	1	1	0	1	0	1	1	1	1	1	8	1	During pregnancy During breastfeeding During childbirth or labour	1	1	1	1	4	1	Yes
Female	1	17	1	2	Government technical school	Yes	1	2		2		Testes Penis Scrotum Vagina Clitoris Uterus Ovaries	1	1	1	1	1	1	1	7	GOOD	2	2	0	0	0	4	0	Yes	1	1	0	1	0	1	1	1	0	1	7	1	During pregnancy During breastfeeding	1	0	1	0	2	0	Yes
Male	0	16	1	3	Government technical school	Yes	0	2		1		Penis Vagina Uterus	0	1	0	1	0	1	0	3	POOR	2	2	0	2	0	6	1	Yes	1	1	0	1	0	1	1	1	1	1	8	1	During pregnancy During breastfeeding	1	0	1	1	3	1	No
Male	0	15	1	3	Government technical school	Yes	1	2		1		Testes Penis Vagina Scrotum Uterus Ovaries	1	1	1	1	0	1	1	6	GOOD	2	2	2	0	0	6	1	Yes	1	1	1	1	0	1	1	0	0	0	6	1	During breastfeeding	0	0	1	0	1	0	Yes
Male	0	17	1	3	Government technical school	No	0	2		1		Penis	0	1	0	0	0	0	0	1	POOR	2	2	0	0	0	4	0	Yes	1	1	0	1	0	0	0	1	1	1	6	1	During pregnancy During breastfeeding	1	0	1	0	2	0	Yes
Female	1	17	1	3	Government technical school	Yes	1	2		1		Vagina Penis	0	1	0	1	0	0	0	2	POOR	0	2	0	2	0	4	0	Yes	1	1	0	1	0	1	1	0	0	1	6	1	During pregnancy During breastfeeding	1	0	1	0	2	0	Yes
Male	0	17	1	2	Government technical school	Yes	1	2		1		Penis Vagina	0	1	0	1	0	0	0	2	POOR	0	0	0	0	0	0	0	Yes	1	1	0	1	0	1	1	0	0	1	6	1	During breastfeeding	0	0	1	0	1	0	Yes
Male	0	21	1	2	Government technical school	Yes	0	2		3		Testes Penis Scrotum Vagina Clitoris Uterus Ovaries	1	1	1	1	1	1	1	7	GOOD	2	2	0	0	0	4	0	Yes	1	1	0	1	0	1	0	1	0	1	6	1	During pregnancy	1	0	0	1	2	0	No
Male	0	16	1	3	Government technical school	Yes	1	1		2		Testes Penis Vagina Ovaries	1	1	0	1	0	0	1	4	POOR	0	2	0	0	0	2	0	Yes	1	1	1	1	0	1	1	1	1	1	9	1	During breastfeeding	0	0	1	0	1	0	No
Male	0	17	1	2	Government technical school	No	0	2		2		Penis Vagina	0	1	0	1	0	0	0	2	POOR	0	2	0	0	2	4	0	Yes	1	1	1	1	0	0	1	1	1	1	8	1	During breastfeeding	0	0	1	0	1	0	Yes
Male	0	16	1	2	Government technical school	Yes	1	1		2		Testes Penis Vagina Clitoris Uterus Ovaries	1	1	0	1	1	1	1	6	GOOD	0	0	0	0	0	0	0	Yes	1	1	0	1	1	1	1	1	1	1	9	1	During pregnancy During breastfeeding During childbirth or labour	1	1	1	0	3	1	Yes
Male	0	17	1	2	Government technical school	Yes	1	2		1		Penis Vagina	0	1	0	1	0	0	0	2	POOR	0	2	2	0	0	4	0	Yes	1	1	1	1	0	0	0	1	0	1	6	1	During pregnancy	1	0	0	0	1	0	No
Male	0	15	1	2	Government technical school	Yes	1	2		1		Penis Testes Vagina	1	1	0	1	0	0	0	3	POOR	1	1	0	0	0	2	0	Yes	1	1	1	1	0	1	1	1	0	1	8	1	During breastfeeding	0	0	1	1	2	0	Yes
Male	0	20	1	2	Government technical school	No	0	2		3		Penis Scrotum Vagina Clitoris Uterus Ovaries	0	1	1	1	1	1	1	6	GOOD	2	2	0	0	0	4	0	Yes	1	1	0	1	0	1	1	1	0	1	7	1	During breastfeeding	0	0	1	0	1	0	Yes
Male	0	17	1	2	Government technical school	No	0	2		1		Penis	0	1	0	0	0	0	0	1	POOR	0	2	0	0	0	2	0	Yes	1	1	0	1	0	0	1	1	0	1	6	1	During pregnancy During breastfeeding	1	0	1	0	2	0	Yes
Male	0	18	1	2	Government technical school	Yes	1	2		2		Penis Vagina Ovaries	0	1	0	1	0	0	1	3	POOR	2	2	2	0	0	6	1	Yes	1	1	1	1	0	1	1	1	1	1	9	1	During breastfeeding	0	0	1	0	1	0	Yes
Male	0	18	1	2	Government technical school	Yes	1	3		1		Testes Scrotum Penis Vagina Clitoris Uterus Ovaries	1	1	1	1	1	1	1	7	GOOD	2	2	0	0	0	4	0	Yes	1	1	1	1	0	0	1	1	0	1	7	1	During breastfeeding	0	0	1	0	1	0	Yes
Male	0	16	1	2	Government technical school	Yes	1	3		1		Penis Scrotum Vagina	0	1	1	1	0	0	0	3	POOR	0	2	2	0	0	4	0	Yes	1	1	1	1	0	1	1	1	0	1	8	1	During pregnancy During breastfeeding	1	0	1	0	2	0	Yes
Male	0	18	1	2	Government technical school	Yes	1	2		1		Testes Penis Scrotum Vagina	1	1	1	1	0	0	0	4	POOR	0	0	2	0	0	2	0	Yes	1	1	1	1	0	0	1	1	0	0	6	1	During pregnancy During childbirth or labour During breastfeeding	1	1	1	1	4	1	No
Female	1	18	1	3	Government technical school	Yes	1	3		1		Vagina Clitoris Uterus Ovaries	0	0	0	1	1	1	1	4	POOR	0	2	0	0	0	2	0	Yes	1	1	1	1	0	0	1	0	1	1	7	1	During breastfeeding	0	0	1	1	2	0	No
Female	1	15	1	2	Government technical school	Yes	0	2		2		Penis Testes Vagina Ovaries	1	1	0	1	0	0	1	4	POOR	0	2	0	0	0	2	0	Yes	1	1	0	1	0	0	1	1	0	1	6	1	During breastfeeding During pregnancy	1	0	1	0	2	0	No
Male	0	17	1	2	Government technical school	Yes	1	2		2		Penis Vagina Uterus Ovaries	0	1	0	1	0	1	1	4	POOR	0	1	0	0	0	1	0	Yes	1	1	0	0	0	1	1	1	0	1	6	1	During pregnancy	1	0	0	1	2	0	Yes
Female	1	18	1	3	Government technical school	Yes	1	2		1		Penis Vagina	0	1	0	1	0	0	0	2	POOR	0	2	0	0	0	2	0	Yes	1	1	1	1	0	0	0	1	1	1	7	1	During breastfeeding	0	0	1	1	2	0	Yes
Male	0	20	1	3	Government technical school	Yes	0	1		1		Scrotum Clitoris Uterus Ovaries	0	0	1	0	1	1	1	4	POOR	2	2	2	0	0	6	1	Yes	1	1	1	1	0	0	1	0	1	0	6	1	During pregnancy	1	0	0	1	2	0	No
Male	0	17	1	3	Government technical school	Yes	0	2		2		Penis Vagina Clitoris	0	1	0	1	1	0	0	3	POOR	0	0	0	0	0	0	0	Yes	1	1	0	1	0	1	1	1	0	1	7	1	During pregnancy	1	0	0	1	2	0	Yes
Female	1	19	1	2	Skill acquisition or vocational centre	Yes	0	2		1		Testes Penis Scrotum Vagina Clitoris Uterus Ovaries	1	1	1	1	1	1	1	7	GOOD	0	2	2	2	0	6	1	Yes	1	1	0	1	0	1	1	1	0	1	7	1	During childbirth or labour During breastfeeding	0	1	1	1	3	1	Yes
Female	1	21	1	2	Skill acquisition or vocational centre	No	0	2		2		Testes Penis Scrotum Vagina Clitoris Uterus Ovaries	1	1	1	1	1	1	1	7	GOOD	0	2	0	0	0	2	0	Yes	1	1	0	1	0	1	1	1	0	1	7	1	During pregnancy During childbirth or labour During breastfeeding	1	1	1	1	4	1	Yes
Female	1	21	1	2	Skill acquisition or vocational centre	Yes	1	2		2		Testes Penis Scrotum Vagina Clitoris Uterus Ovaries	1	1	1	1	1	1	1	7	GOOD	2	2	0	0	0	4	0	Yes	1	1	0	1	0	1	1	1	0	1	7	1	During pregnancy During childbirth or labour During breastfeeding	1	1	1	1	4	1	Yes
Female	1	21	1	2	Skill acquisition or vocational centre	Yes	1	2		1		Testes Penis Vagina Clitoris Uterus Ovaries	1	1	0	1	1	1	1	6	GOOD	2	2	0	0	0	4	0	Yes	1	0	0	1	0	1	1	0	0	1	5	0	Less Secondary	0	0	0	0	0	0	Yes
Female	1	20	1	2	Skill acquisition or vocational centre	Yes	1	3		1		Testes Vagina	1	0	0	1	0	0	0	2	POOR	2	2	2	2	0	8	1	Yes	0	1	1	1	0	0	0	0	0	1	4	0	During breastfeeding	0	0	1	1	2	0	No
Male	0	19	1	2	Skill acquisition or vocational centre	Yes	1	3		1		Scrotum Vagina Penis Uterus	0	1	1	1	0	1	0	4	POOR	0	2	0	0	0	2	0	Yes	1	1	0	1	0	0	1	1	0	1	6	1	During breastfeeding	0	0	1	0	1	0	Yes
Female	1	18	1	2	Skill acquisition or vocational centre	Yes	0	2		1		Testes Penis Scrotum Vagina Clitoris Uterus Ovaries	1	1	1	1	1	1	1	7	GOOD	2	2	0	0	0	4	0	Yes	1	1	0	1	0	0	0	1	0	1	5	0	During pregnancy	1	0	0	1	2	0	Yes
Male	0	18	1	2	Skill acquisition or vocational centre	Yes	1	2		1		Testes Penis Scrotum Vagina Uterus Ovaries	1	1	1	1	0	1	1	6	GOOD	2	2	0	0	0	4	0	Yes	1	1	0	1	0	1	1	0	0	1	6	1	During childbirth or labour	0	1	0	0	1	0	Yes
Female	1	18	1	2	Skill acquisition or vocational centre	Yes	1	2		1		Testes Penis Scrotum Vagina Clitoris Uterus Ovaries	1	1	1	1	1	1	1	7	GOOD	2	2	0	0	0	4	0	Yes	1	1	0	1	0	1	1	1	1	1	8	1	During pregnancy During childbirth or labour	1	1	0	1	3	1	Yes
Female	1	20	1	2	Skill acquisition or vocational centre	Yes	1	2		1		Penis Vagina Clitoris Ovaries	0	1	0	1	1	0	1	4	POOR	2	2	0	0	0	4	0	Yes	1	1	0	1	0	1	1	1	0	1	7	1	Less Secondary	0	0	0	0	0	0	No
Male	0	21	1	2	Skill acquisition or vocational centre	Yes	1	3		1		Testes Penis Scrotum Vagina Uterus Clitoris Ovaries	1	1	1	1	1	1	1	7	GOOD	2	2	0	0	0	4	0	Yes	1	1	0	1	0	1	1	1	0	1	7	1	During pregnancy During childbirth or labour During breastfeeding	1	1	1	1	4	1	Yes
Male	0	17	1	2	Skill acquisition or vocational centre	Yes	1	2		1		Testes Ovaries Uterus Clitoris Vagina Scrotum Penis	1	1	1	1	1	1	1	7	GOOD	0	0	0	0	2	2	0	Yes	1	1	0	1	0	1	1	1	0	1	7	1	During pregnancy During breastfeeding	1	0	1	1	3	1	No
Male	0	16	1	2	Skill acquisition or vocational centre	Yes	1	2		1		Vagina Penis Ovaries Uterus Scrotum	0	1	1	1	0	1	1	5	GOOD	0	2	0	0	0	2	0	Yes	1	0	0	1	0	0	1	1	1	1	6	1	During breastfeeding	0	0	1	1	2	0	Yes
Male	0	16	1	3	Skill acquisition or vocational centre	Yes	1	2		1		Testes Penis Scrotum Vagina	1	1	1	1	0	0	0	4	POOR	2	2	0	1	0	5	0	Yes	1	1	0	1	0	1	1	1	0	1	7	1	During pregnancy During breastfeeding During childbirth or labour	1	1	1	1	4	1	Yes
Male	0	17	1	3	Government technical school	Yes	0	2		1		Testes Penis Scrotum Clitoris Vagina Uterus Ovaries	1	1	1	1	1	1	1	7	GOOD	0	0	0	0	0	0	0	Yes	1	1	0	1	0	1	1	1	1	1	8	1	During pregnancy	1	0	0	1	2	0	Yes
Female	1	20	1	2	Skill acquisition or vocational centre	Yes	0	2		1		Penis Vagina Uterus Ovaries Clitoris	0	1	0	1	1	1	1	5	GOOD	2	2	0	0	0	4	0	Yes	1	1	0	1	0	1	1	0	0	1	6	1	During breastfeeding	0	0	1	1	2	0	No
Female	1	19	1	2	Skill acquisition or vocational centre	Yes	1	2		1		Penis Vagina Ovaries Uterus	0	1	0	1	0	1	1	4	POOR	0	2	0	1	0	3	0	Yes	1	1	0	1	0	1	1	1	0	1	7	1	During breastfeeding	0	0	1	1	2	0	No
Male	0	19	1	2	Skill acquisition or vocational centre	Yes	1	2		1		Testes Penis Vagina Scrotum Ovaries	1	1	1	1	0	0	1	5	GOOD	0	1	0	1	0	2	0	Yes	1	1	0	1	0	1	1	1	0	1	7	1	During breastfeeding	0	0	1	1	2	0	Yes
Male	0	19	1	2	Skill acquisition or vocational centre	Yes	1	3		1		Testes Penis Scrotum Vagina Clitoris Uterus Ovaries	1	1	1	1	1	1	1	7	GOOD	0	2	0	0	0	2	0	Yes	1	1	0	1	0	1	1	1	0	1	7	1	During breastfeeding	0	0	1	1	2	0	Yes
Male	0	21	1	2	Skill acquisition or vocational centre	Yes	1	3		1		Testes Penis Vagina Clitoris	1	1	0	1	1	0	0	4	POOR	0	1	0	0	0	1	0	Yes	1	1	0	1	0	1	1	1	0	1	7	1	During breastfeeding	0	0	1	1	2	0	Yes
Female	1	17	1	2	Skill acquisition or vocational centre	No	1	2		1		Testes Penis Scrotum Vagina Clitoris Uterus Ovaries	1	1	1	1	1	1	1	7	GOOD	0	2	0	1	0	3	0	Yes	1	1	0	1	0	1	1	1	0	1	7	1	During breastfeeding	0	0	1	1	2	0	Yes
Male	0	18	1	2	Skill acquisition or vocational centre	Yes	1	3		1		Testes Penis Vagina Clitoris Ovaries	1	1	0	1	1	0	1	5	GOOD	0	0	0	1	1	2	0	Yes	1	1	0	1	0	1	1	1	0	1	7	1	During breastfeeding	0	0	1	1	2	0	Yes
Male	0	19	1	2	Skill acquisition or vocational centre	Yes	1	2		1		Penis Scrotum Vagina	0	1	1	1	0	0	0	3	POOR	2	0	0	0	0	2	0	Yes	1	1	1	1	0	1	1	1	0	1	8	1	During pregnancy During breastfeeding	1	0	1	1	3	1	Yes
Male	0	16	1	2	Skill acquisition or vocational centre	Yes	0	2		1		Testes Penis Scrotum Vagina Clitoris Uterus Ovaries	1	1	1	1	1	1	1	7	GOOD	0	0	0	0	0	0	0	Yes	1	0	0	1	0	1	1	0	0	1	5	0	During breastfeeding During pregnancy	1	0	1	0	2	0	Yes
Female	1	17	1	2	Skill acquisition or vocational centre	Yes	1	2		1		Testes Penis Scrotum Vagina Clitoris Uterus Ovaries	1	1	1	1	1	1	1	7	GOOD	0	2	0	0	0	2	0	Yes	1	1	0	1	0	1	1	1	0	1	7	1	During childbirth or labour During pregnancy During breastfeeding	1	1	1	1	4	1	Yes
Female	1	19	1	2	Skill acquisition or vocational centre	Yes	1	2		1		Testes Penis Vagina Clitoris Uterus Ovaries	1	1	0	1	1	1	1	6	GOOD	0	2	0	2	0	4	0	Yes	1	1	1	1	0	1	1	1	0	1	8	1	During pregnancy During childbirth or labour During breastfeeding	1	1	1	1	4	1	Yes
Female	1	17	1	2	Skill acquisition or vocational centre	Yes	1	3		1		Testes Penis Scrotum Vagina Clitoris Uterus Ovaries	1	1	1	1	1	1	1	7	GOOD	0	2	0	0	0	2	0	Yes	1	1	1	1	0	1	1	1	0	1	8	1	During pregnancy During breastfeeding During childbirth or labour	1	1	1	1	4	1	Yes
Female	1	19	1	2	Skill acquisition or vocational centre	Yes	1	1		2		Testes Penis Scrotum Vagina Clitoris Uterus Ovaries	1	1	1	1	1	1	1	7	GOOD	0	2	0	0	0	2	0	Yes	1	1	0	1	0	1	1	0	1	1	7	1	During pregnancy During childbirth or labour During breastfeeding	1	1	1	1	4	1	Yes
Female	1	17	1	2	Skill acquisition or vocational centre	Yes	1	2		1		Testes Penis Vagina Clitoris Uterus Ovaries Scrotum	1	1	1	1	1	1	1	7	GOOD	0	2	0	0	0	2	0	Yes	1	1	0	1	0	1	1	1	0	1	7	1	During pregnancy During childbirth or labour During breastfeeding	1	1	1	1	4	1	Yes
Male	0	21	1	2	Skill acquisition or vocational centre	Yes	1	1		2		Testes Penis Scrotum Vagina Clitoris Uterus Ovaries	1	1	1	1	1	1	1	7	GOOD	0	2	0	0	0	2	0	Yes	1	1	1	1	0	1	0	1	0	1	7	1	During pregnancy During childbirth or labour During breastfeeding	1	1	1	1	4	1	Yes
Female	1	21	1	1	Skill acquisition or vocational centre	Yes	1	2		1		Testes Penis Scrotum Vagina Clitoris Uterus Ovaries	1	1	1	1	1	1	1	7	GOOD	2	2	0	0	0	4	0	Yes	1	1	1	1	0	1	1	1	0	1	8	1	During pregnancy During childbirth or labour During breastfeeding	1	1	1	1	4	1	Yes
Female	1	17	1	2	Skill acquisition or vocational centre	Yes	1	2		1		Testes Scrotum Penis Vagina Uterus Ovaries Clitoris	1	1	1	1	1	1	1	7	GOOD	0	2	0	0	0	2	0	Yes	1	1	0	1	0	1	1	1	0	1	7	1	During pregnancy During childbirth or labour During breastfeeding	1	1	1	1	4	1	Yes
Female	1	24	1	1	Skill acquisition or vocational centre	Yes	0	2		2		Testes Penis Scrotum Vagina Clitoris Uterus Ovaries	1	1	1	1	1	1	1	7	GOOD	0	2	0	1	0	3	0	Yes	1	0	0	1	0	1	1	1	0	1	6	1	During pregnancy During childbirth or labour During breastfeeding	1	1	1	1	4	1	Yes
Female	1	22	1	2	Skill acquisition or vocational centre	Yes	1	1		2		Testes Penis Scrotum Vagina Clitoris Uterus Ovaries	1	1	1	1	1	1	1	7	GOOD	0	2	0	0	0	2	0	Yes	1	1	1	1	0	1	1	1	0	1	8	1	During pregnancy During childbirth or labour During breastfeeding	1	1	1	1	4	1	Yes
Female	1	17	1	3	Government technical school	Yes	1	2		1		Testes Penis Vagina Uterus Ovaries	1	1	0	1	0	1	1	5	GOOD	0	2	0	0	0	2	0	Yes	1	1	0	1	0	1	1	0	1	1	7	1	During pregnancy During childbirth or labour During breastfeeding	1	1	1	0	3	1	Yes
Male	0	18	1	2	Skill acquisition or vocational centre	Yes	1	3		1		Penis Scrotum Vagina	0	1	1	1	0	0	0	3	POOR	0	0	0	0	0	0	0	Yes	1	0	1	1	0	1	1	1	1	1	8	1	During pregnancy During childbirth or labour During breastfeeding	1	1	1	0	3	1	Yes
Male	0	18	1	2	Skill acquisition or vocational centre	Yes	1	2		1		Less Secondary	0	0	0	0	0	0	0	0	POOR	1	0	0	0	0	1	0	Yes	1	0	0	0	0	0	0	1	0	0	2	0	Less Secondary	0	0	0	0	0	0	Yes
Male	0	19	1	1	Skill acquisition or vocational centre	Yes	1	2		1		Penis Vagina Ovaries Testes	1	1	0	1	0	0	1	4	POOR	0	1	0	0	2	3	0	Yes	1	0	0	1	0	1	0	1	0	0	4	0	During childbirth or labour During pregnancy	1	1	0	1	3	1	Yes
Female	1	16	1	2	Skill acquisition or vocational centre	Yes	1	2		2		Ovaries Clitoris Penis	0	1	0	0	1	0	1	3	POOR	2	2	0	0	0	4	0	Yes	1	0	0	1	0	1	1	1	0	0	5	0	During childbirth or labour During pregnancy	1	1	0	1	3	1	Yes
Male	0	16	1	2	Skill acquisition or vocational centre	Yes	1	2		1		Penis Ovaries Vagina Clitoris Scrotum Testes	1	1	1	1	1	0	1	6	GOOD	2	0	0	0	0	2	0	Yes	1	0	0	1	0	1	1	1	0	0	5	0	During childbirth or labour	0	1	0	1	2	0	Yes
Female	1	19	1	2	Skill acquisition or vocational centre	Yes	1	2		2		Vagina Penis	0	1	0	1	0	0	0	2	POOR	0	2	0	0	0	2	0	Yes	1	1	0	1	0	1	0	0	0	0	4	0	Less Secondary	0	0	0	1	1	0	Yes
Female	1	17	1	2	Skill acquisition or vocational centre	Yes	1	3		1		Penis Vagina Uterus	0	1	0	1	0	1	0	3	POOR	0	0	0	0	0	0	0	Yes	1	0	0	0	0	0	0	1	0	0	2	0	Less Secondary	0	0	0	1	1	0	Yes
Female	1	19	1	2	Skill acquisition or vocational centre	Yes	1	3		1		Penis Vagina	0	1	0	1	0	0	0	2	POOR	0	2	0	2	0	4	0	Yes	1	0	0	0	0	1	0	0	0	0	2	0	Less Secondary	0	0	0	0	0	0	Yes
Female	1	21	1	2	Skill acquisition or vocational centre	Yes	1	2		1		Vagina Penis	0	1	0	1	0	0	0	2	POOR	0	2	0	0	0	2	0	Yes	1	0	0	1	0	1	0	0	0	0	3	0	Less Secondary	0	0	0	1	1	0	Yes
Female	1	17	1	2	Skill acquisition or vocational centre	Yes	1	3		1		Vagina Penis	0	1	0	1	0	0	0	2	POOR	2	2	2	0	1	7	1	Yes	1	0	0	0	0	1	1	0	0	0	3	0	Less Secondary	0	0	0	1	1	0	Yes
Female	1	19	1	2	Skill acquisition or vocational centre	Yes	1	3		1		Vagina Testes Uterus	1	0	0	1	0	1	0	3	POOR	0	2	0	0	0	2	0	Yes	1	0	0	0	0	0	0	0	0	1	2	0	During breastfeeding	0	0	1	1	2	0	Yes
Male	0	20	1	2	Skill acquisition or vocational centre	Yes	1	2		1		Penis Vagina	0	1	0	1	0	0	0	2	POOR	2	2	0	0	0	4	0	Yes	1	1	0	1	0	1	1	0	0	0	5	0	Less Secondary	0	0	0	1	1	0	Yes
Female	1	22	1	2	Skill acquisition or vocational centre	Yes	1	2		1		Testes Vagina	1	0	0	1	0	0	0	2	POOR	0	0	0	0	0	0	0	Yes	1	0	0	1	0	0	0	1	0	1	4	0	Less Secondary	0	0	0	1	1	0	Yes
Female	1	19	1	2	Skill acquisition or vocational centre	Yes	1	2		1		Testes Penis Vagina	1	1	0	1	0	0	0	3	POOR	0	2	0	0	0	2	0	Yes	1	0	0	1	0	1	0	1	0	0	4	0	During breastfeeding	0	0	1	1	2	0	Yes
Female	1	17	1	2	Skill acquisition or vocational centre	Yes	1	2		1		Vagina Clitoris	0	0	0	1	1	0	0	2	POOR	2	2	0	0	0	4	0	Yes	1	1	0	1	0	1	0	0	0	0	4	0	Less Secondary	0	0	0	1	1	0	No
Female	1	16	1	2	Skill acquisition or vocational centre	Yes	0	2		1		Testes Vagina Ovaries	1	0	0	1	0	0	1	3	POOR	2	2	0	0	0	4	0	Yes	0	1	0	0	0	1	0	0	0	1	3	0	Less Secondary	0	0	0	1	1	0	No
Female	1	18	1	2	Skill acquisition or vocational centre	Yes	1	2		2		Testes Penis Scrotum Vagina Clitoris Uterus Ovaries	1	1	1	1	1	1	1	7	GOOD	0	2	0	0	0	2	0	Yes	1	1	0	1	0	0	1	1	0	1	6	1	During pregnancy	1	0	0	1	2	0	Yes
Male	0	19	1	2	Skill acquisition or vocational centre	Yes	1	2		1		Testes Penis Scrotum Vagina Clitoris Uterus Ovaries	1	1	1	1	1	1	1	7	GOOD	0	1	2	2	0	5	0	Yes	1	1	1	1	0	1	1	1	0	1	8	1	During breastfeeding	0	0	1	0	1	0	Yes
Male	0	18	1	2	Skill acquisition or vocational centre	Yes	1	2		1		Testes Penis Scrotum Vagina Clitoris Uterus Ovaries	1	1	1	1	1	1	1	7	GOOD	2	2	0	2	0	6	1	Yes	1	1	1	1	0	1	1	1	1	1	9	1	During pregnancy During breastfeeding	1	0	1	0	2	0	No
Male	0	17	1	2	Skill acquisition or vocational centre	Yes	1	3		1		Penis Vagina Clitoris	0	1	0	1	1	0	0	3	POOR	0	1	0	0	0	1	0	Yes	1	1	0	1	0	1	1	1	0	1	7	1	During breastfeeding	0	0	1	1	2	0	Yes
Female	1	21	1	2	Skill acquisition or vocational centre	Yes	1	2		1		Testes Penis Scrotum Vagina Clitoris Uterus Ovaries	1	1	1	1	1	1	1	7	GOOD	2	2	0	0	1	5	0	Yes	1	1	0	1	0	0	0	1	0	1	5	0	During breastfeeding	0	0	1	0	1	0	No
Female	1	20	1	2	Skill acquisition or vocational centre	Yes	1	3		1		Testes Penis Scrotum Vagina Uterus Ovaries	1	1	1	1	0	1	1	6	GOOD	2	2	0	0	0	4	0	Yes	1	1	0	1	0	0	1	1	0	1	6	1	During breastfeeding	0	0	1	0	1	0	No
Male	0	18	1	2	Skill acquisition or vocational centre	Yes	1	3		1		Testes Penis Scrotum Vagina Clitoris Uterus Ovaries	1	1	1	1	1	1	1	7	GOOD	2	2	0	0	0	4	0	Yes	1	1	1	1	0	1	1	1	0	1	8	1	During breastfeeding	0	0	1	0	1	0	Yes
Male	0	17	1	1	Skill acquisition or vocational centre	Yes	1	1		2		Penis Vagina Uterus	0	1	0	1	0	1	0	3	POOR	0	0	0	0	0	0	0	Yes	1	1	1	1	0	0	1	1	0	1	7	1	During breastfeeding	0	0	1	1	2	0	Yes
Male	0	19	1	2	Skill acquisition or vocational centre	Yes	1	2		2		Testes Penis Vagina Clitoris Uterus Ovaries	1	1	0	1	1	1	1	6	GOOD	2	1	0	0	0	3	0	Yes	1	1	1	1	0	1	1	1	0	1	8	1	During pregnancy During childbirth or labour During breastfeeding	1	1	1	0	3	1	Yes
Female	1	17	1	2	Skill acquisition or vocational centre	Yes	1	3		1		Penis Vagina Clitoris Uterus Ovaries	0	1	0	1	1	1	1	5	GOOD	2	2	0	0	0	4	0	Yes	1	1	0	1	0	1	1	1	0	1	7	1	During breastfeeding	0	0	1	1	2	0	Yes
Male	0	19	1	2	Skill acquisition or vocational centre	Yes	1	2		1		Testes Penis Vagina Scrotum Clitoris Uterus Ovaries	1	1	1	1	1	1	1	7	GOOD	2	2	0	0	0	4	0	Yes	1	1	0	1	0	1	1	1	0	1	7	1	During pregnancy During childbirth or labour During breastfeeding	1	1	1	1	4	1	Yes
Male	0	16	1	2	Skill acquisition or vocational centre	Yes	1	2		1		Testes Penis Scrotum Vagina Clitoris Uterus Ovaries	1	1	1	1	1	1	1	7	GOOD	2	0	0	0	0	2	0	Yes	1	1	0	1	0	1	1	1	0	1	7	1	During pregnancy During childbirth or labour During breastfeeding	1	1	1	0	3	1	Yes
Female	1	16	1	2	Skill acquisition or vocational centre	Yes	0	2		1		Penis Vagina Ovaries	0	1	0	1	0	0	1	3	POOR	0	2	1	0	0	3	0	Yes	1	1	0	1	0	0	0	1	0	0	4	0	During breastfeeding	0	0	1	0	1	0	Yes
Male	0	17	1	2	Skill acquisition or vocational centre	Yes	1	2		2		Penis Testes Vagina Scrotum Clitoris Uterus Ovaries	1	1	1	1	1	1	1	7	GOOD	0	0	0	0	0	0	0	Yes	1	1	0	1	0	0	0	1	0	1	5	0	During breastfeeding	0	0	1	0	1	0	No
Female	1	17	1	2	Skill acquisition or vocational centre	No	0	2		1		Testes Penis Scrotum Vagina Uterus Ovaries	1	1	1	1	0	1	1	6	GOOD	2	2	2	2	0	8	1	Yes	1	1	1	1	0	0	1	1	0	1	7	1	During breastfeeding	0	0	1	1	2	0	No
Female	1	17	1	2	Skill acquisition or vocational centre	Yes	0	2		1		Testes Penis Scrotum Vagina Clitoris Uterus Ovaries	1	1	1	1	1	1	1	7	GOOD	2	2	2	0	0	6	1	Yes	1	1	1	1	0	1	1	1	0	1	8	1	During pregnancy During childbirth or labour During breastfeeding	1	1	1	0	3	1	Yes
Female	1	16	1	2	Skill acquisition or vocational centre	Yes	0	2		1		Testes Penis Vagina Clitoris Ovaries	1	1	0	1	1	0	1	5	GOOD	2	2	0	2	0	6	1	Yes	1	1	0	1	0	1	1	1	1	1	8	1	Less Secondary	0	0	0	1	1	0	Yes
Female	1	17	1	2	Skill acquisition or vocational centre	Yes	0	2		1		Testes Penis Vagina Clitoris Ovaries Uterus	1	1	0	1	1	1	1	6	GOOD	2	2	0	0	0	4	0	Yes	1	1	0	1	0	0	0	1	0	1	5	0	During pregnancy During breastfeeding	1	0	1	1	3	1	Yes
Female	1	17	1	2	Skill acquisition or vocational centre	Yes	0	2		1		Penis Scrotum Vagina Ovaries	0	1	1	1	0	0	1	4	POOR	2	2	0	0	0	4	0	Yes	1	1	1	1	0	1	1	1	1	1	9	1	Less Secondary	0	0	0	0	0	0	Yes
Female	1	18	1	2	Skill acquisition or vocational centre	Yes	1	3		1		Penis Vagina Uterus Ovaries	0	1	0	1	0	1	1	4	POOR	2	2	0	2	0	6	1	Yes	1	1	0	1	0	0	1	1	0	1	6	1	During pregnancy	1	0	0	0	1	0	Yes
Female	1	22	1	2	Skill acquisition or vocational centre	Yes	0	3		1		Penis Vagina Ovaries	0	1	0	1	0	0	1	3	POOR	2	0	2	2	0	6	1	Yes	1	1	1	1	0	1	0	0	1	1	7	1	During pregnancy During breastfeeding	1	0	1	1	3	1	Yes
Female	1	19	1	2	Skill acquisition or vocational centre	No	0	2		2		Penis Vagina Ovaries	0	1	0	1	0	0	1	3	POOR	0	2	2	2	0	6	1	Yes	1	1	1	1	0	1	1	1	1	1	9	1	During pregnancy During breastfeeding	1	0	1	1	3	1	Yes
Female	1	19	1	2	Skill acquisition or vocational centre	Yes	1	2		2		Testes Penis Scrotum Vagina Clitoris Uterus Ovaries	1	1	1	1	1	1	1	7	GOOD	1	2	0	2	0	5	0	Yes	1	1	0	1	0	1	1	1	0	1	7	1	During pregnancy During breastfeeding	1	0	1	1	3	1	Yes
Female	1	19	1	2	Skill acquisition or vocational centre	Yes	1	2		1		Penis Vagina	0	1	0	1	0	0	0	2	POOR	2	2	0	2	0	6	1	Yes	1	1	0	1	0	0	1	1	0	1	6	1	During childbirth or labour During breastfeeding	0	1	1	0	2	0	Yes
Female	1	17	1	2	Skill acquisition or vocational centre	Yes	1	3		1		Penis Vagina Uterus Ovaries	0	1	0	1	0	1	1	4	POOR	0	2	0	2	0	4	0	Yes	1	1	1	1	0	0	1	1	0	1	7	1	During pregnancy During breastfeeding	1	0	1	1	3	1	Yes
Male	0	18	1	2	Skill acquisition or vocational centre	Yes	0	3		1		Penis Scrotum Vagina Clitoris Uterus Ovaries	0	1	1	1	1	1	1	6	GOOD	0	2	0	2	0	4	0	Yes	1	1	1	1	0	1	1	1	0	1	8	1	During breastfeeding	0	0	1	1	2	0	Yes
Male	0	18	1	3	Skill acquisition or vocational centre	Yes	0	2		1		Testes Penis Scrotum Vagina Uterus Ovaries	1	1	1	1	0	1	1	6	GOOD	1	2	0	0	0	3	0	Yes	1	1	1	1	0	1	1	1	0	1	8	1	During pregnancy	1	0	0	0	1	0	Yes
Female	1	17	1	2	Skill acquisition or vocational centre	Yes	1	2		1		Clitoris Vagina Uterus Ovaries Penis Testes Scrotum	1	1	1	1	1	1	1	7	GOOD	0	2	0	2	0	4	0	Yes	1	1	0	1	0	1	1	1	1	1	8	1	During childbirth or labour During breastfeeding	0	1	1	0	2	0	Yes
Female	1	20	1	2	Skill acquisition or vocational centre	Yes	1	2		1		Testes Penis Scrotum Vagina Clitoris Uterus Ovaries	1	1	1	1	1	1	1	7	GOOD	2	0	1	1	0	4	0	Yes	1	1	1	1	0	0	1	1	0	1	7	1	During pregnancy	1	0	0	1	2	0	Yes
Female	1	18	1	2	Skill acquisition or vocational centre	Yes	1	2		1		Testes Penis Scrotum Vagina Clitoris Uterus Ovaries	1	1	1	1	1	1	1	7	GOOD	2	2	0	0	0	4	0	Yes	1	1	1	1	0	1	1	1	1	1	9	1	During pregnancy During childbirth or labour During breastfeeding	1	1	1	0	3	1	Yes
Female	1	17	1	2	Skill acquisition or vocational centre	Yes	1	3		1		Testes Penis Scrotum Vagina Uterus Ovaries	1	1	1	1	0	1	1	6	GOOD	0	2	0	0	0	2	0	Yes	1	1	0	1	0	0	0	0	0	1	4	0	During pregnancy	1	0	0	1	2	0	Yes
Female	1	20	1	2	Skill acquisition or vocational centre	Yes	0	3		3		Vagina Uterus Ovaries	0	0	0	1	0	1	1	3	POOR	0	0	2	2	0	4	0	Yes	1	1	0	1	1	1	1	1	0	1	8	1	During breastfeeding	0	0	1	0	1	0	No
Female	1	19	1	2	Skill acquisition or vocational centre	Yes	1	3		1		Testes Penis Scrotum Vagina Uterus Ovaries	1	1	1	1	0	1	1	6	GOOD	2	2	0	0	0	4	0	Yes	1	1	0	1	0	0	1	1	0	1	6	1	During pregnancy During childbirth or labour	1	1	0	1	3	1	Yes
Female	1	19	1	2	Skill acquisition or vocational centre	No	0	3		1		Testes Penis Scrotum Vagina Clitoris Uterus Ovaries	1	1	1	1	1	1	1	7	GOOD	0	2	0	2	0	4	0	Yes	1	1	0	1	0	1	1	1	0	1	7	1	During breastfeeding	0	0	1	1	2	0	No
Female	1	19	1	2	Skill acquisition or vocational centre	Yes	1	2		2		Penis Testes Scrotum Vagina Uterus Clitoris Ovaries	1	1	1	1	1	1	1	7	GOOD	2	2	0	0	0	4	0	Yes	1	1	0	1	0	1	1	1	0	1	7	1	During pregnancy	1	0	0	1	2	0	Yes
Female	1	17	1	2	Skill acquisition or vocational centre	Yes	0	3		1		Penis Vagina	0	1	0	1	0	0	0	2	POOR	2	2	0	2	2	8	1	Yes	1	1	0	1	0	0	1	1	0	1	6	1	During breastfeeding	0	0	1	1	2	0	No
Female	1	18	1	2	Skill acquisition or vocational centre	Yes	1	3		1		Penis Vagina Uterus Ovaries	0	1	0	1	0	1	1	4	POOR	0	2	0	0	0	2	0	Yes	0	1	0	1	0	0	1	0	0	1	4	0	During breastfeeding	0	0	1	0	1	0	Yes
Male	0	21	1	2	Skill acquisition or vocational centre	Yes	0	3		1		Testes Penis Scrotum Vagina Uterus Clitoris Ovaries	1	1	1	1	1	1	1	7	GOOD	0	0	0	0	0	0	0	Yes	1	1	1	1	0	0	1	0	0	1	6	1	During breastfeeding	0	0	1	1	2	0	Yes
Female	1	17	1	2	Skill acquisition or vocational centre	Yes	1	3		1		Testes Penis Scrotum Vagina Clitoris Ovaries Uterus	1	1	1	1	1	1	1	7	GOOD	0	1	0	0	0	1	0	Yes	1	1	1	1	0	1	1	1	0	0	7	1	During childbirth or labour	0	1	0	1	2	0	Yes
Male	0	18	1	2	Skill acquisition or vocational centre	Yes	1	2		2		Testes Penis Vagina Scrotum Uterus Ovaries Clitoris	1	1	1	1	1	1	1	7	GOOD	0	0	0	0	0	0	0	Yes	1	1	0	1	0	1	1	1	1	1	8	1	During childbirth or labour	0	1	0	0	1	0	Yes
Female	1	22	1	2	Skill acquisition or vocational centre	Yes	1	3		1		Testes Penis Vagina Clitoris Ovaries	1	1	0	1	1	0	1	5	GOOD	0	2	0	0	0	2	0	Yes	1	0	1	1	1	1	1	0	0	0	6	1	During pregnancy During breastfeeding	1	0	1	1	3	1	Yes
Female	1	23	1	1	Skill acquisition or vocational centre	Yes	1	3		1		Uterus Penis Ovaries Vagina	0	1	0	1	0	1	1	4	POOR	0	2	0	2	0	4	0	Yes	1	1	0	1	0	1	0	1	0	1	6	1	During childbirth or labour	0	1	0	1	2	0	Yes
Male	0	21	1	3	Skill acquisition or vocational centre	Yes	0	2		1		Penis Ovaries	0	1	0	0	0	0	1	2	POOR	2	0	0	0	0	2	0	No						0	0	0	0	1	1	0							0	No
Female	1	21	1	2	Skill acquisition or vocational centre	Yes	1	3		1		Testes Penis Scrotum Vagina Clitoris Uterus Ovaries	1	1	1	1	1	1	1	7	GOOD	2	2	0	0	0	4	0	Yes	1	1	0	1	0	0	1	1	0	1	6	1	During breastfeeding	0	0	1	1	2	0	Yes
Male	0	20	1	1	Skill acquisition or vocational centre	Yes	1	3		1		Testes Penis Vagina Uterus Ovaries	1	1	0	1	0	1	1	5	GOOD	2	2	0	0	0	4	0	Yes	1	1	0	1	0	0	1	0	1	1	6	1	During pregnancy	1	0	0	1	2	0	Yes
Female	1	24	0	3	Skill acquisition or vocational centre	Yes	0	3		1		Testes Penis Scrotum Vagina Uterus Ovaries Clitoris	1	1	1	1	1	1	1	7	GOOD	0	2	0	0	0	2	0	Yes	1	0	0	1	0	1	1	1	0	0	5	0	During childbirth or labour During pregnancy	1	1	0	1	3	1	Yes
Male	0	17	1	2	Skill acquisition or vocational centre	No	0	2		2		Penis Testes Scrotum Vagina Uterus Ovaries	1	1	1	1	0	1	1	6	GOOD	0	0	0	2	0	2	0	Yes	1	1	1	1	0	0	1	1	1	1	8	1	During breastfeeding During pregnancy During childbirth or labour	1	1	1	1	4	1	Yes
Female	1	17	1	2	Skill acquisition or vocational centre	Yes	0	2		1		Vagina Penis Uterus Ovaries	0	1	0	1	0	1	1	4	POOR	0	2	0	0	0	2	0	Yes	1	1	0	1	0	0	0	1	1	1	6	1	During breastfeeding During pregnancy	1	0	1	1	3	1	Yes
Male	0	17	1	2	Skill acquisition or vocational centre	Yes	1	2		2		Penis Vagina Ovaries	0	1	0	1	0	0	1	3	POOR	0	0	0	0	0	0	0	Yes	1	1	0	1	0	0	1	1	1	1	7	1	During breastfeeding	0	0	1	1	2	0	Yes
Male	0	21	1	2	Skill acquisition or vocational centre	Yes	1	3		1		Penis Vagina Ovaries	0	1	0	1	0	0	1	3	POOR	0	2	0	0	0	2	0	Yes	1	1	0	1	0	1	1	0	1	1	7	1	During pregnancy	1	0	0	1	2	0	Yes
Female	1	18	1	2	Skill acquisition or vocational centre	No	0	3		1		Vagina Penis Ovaries	0	1	0	1	0	0	1	3	POOR	2	2	0	0	0	4	0	Yes	1	1	0	1	0	1	1	0	1	1	7	1	During breastfeeding	0	0	1	1	2	0	No
Male	0	18	1	2	Skill acquisition or vocational centre	Yes	1	3		1		Penis Vagina Ovaries	0	1	0	1	0	0	1	3	POOR	2	2	0	0	0	4	0	Yes	1	1	0	1	0	1	1	1	0	1	7	1	During childbirth or labour During breastfeeding	0	1	1	1	3	1	Yes
Female	1	17	1	2	Skill acquisition or vocational centre	Yes	1	3		1		Vagina Penis Uterus Ovaries	0	1	0	1	0	1	1	4	POOR	2	2	0	0	0	4	0	Yes	1	1	1	1	0	1	1	1	1	1	9	1	During pregnancy	1	0	0	1	2	0	Yes
Male	0	18	1	2	Skill acquisition or vocational centre	Yes	1	2		2		Penis Uterus Testes Vagina	1	1	0	1	0	1	0	4	POOR	0	0	0	0	0	0	0	Yes	1	1	1	1	0	0	0	1	0	1	6	1	During breastfeeding	0	0	1	1	2	0	No
Male	0	16	1	2	Skill acquisition or vocational centre	Yes	1	3		1		Testes Penis Vagina Uterus Ovaries Clitoris	1	1	0	1	1	1	1	6	GOOD	0	0	0	0	0	0	0	Yes	1	1	0	1	0	0	1	1	1	1	7	1	During breastfeeding	0	0	1	1	2	0	Yes
Female	1	16	1	2	Skill acquisition or vocational centre	Yes	1	2		2		Testes Penis Scrotum Vagina Clitoris Uterus Ovaries	1	1	1	1	1	1	1	7	GOOD	2	2	0	0	0	4	0	Yes	1	1	0	0	0	1	1	1	0	1	6	1	During pregnancy	1	0	0	1	2	0	Yes
Male	0	17	1	2	Skill acquisition or vocational centre	Yes	1	2		1		Testes Penis Scrotum Vagina Clitoris	1	1	1	1	1	0	0	5	GOOD	0	0	0	0	0	0	0	Yes	1	1	1	1	0	1	1	0	0	1	7	1	During pregnancy During breastfeeding	1	0	1	0	2	0	Yes
Female	1	20	1	2	Skill acquisition or vocational centre	Yes	1	2		1		Penis Vagina Clitoris Uterus Ovaries	0	1	0	1	1	1	1	5	GOOD	0	2	0	0	0	2	0	Yes	1	1	1	1	0	0	1	0	0	0	5	0	During childbirth or labour During breastfeeding	0	1	1	0	2	0	No
Female	1	17	1	2	Skill acquisition or vocational centre	Yes	1	3		3		Penis Vagina Uterus	0	1	0	1	0	1	0	3	POOR	0	2	1	0	0	3	0	Yes	1	0	0	1	0	1	1	0	0	1	5	0	During pregnancy	1	0	0	1	2	0	No
Female	1	16	1	2	Skill acquisition or vocational centre	Yes	1	2		2		Testes Penis Vagina Uterus Ovaries	1	1	0	1	0	1	1	5	GOOD	2	2	0	0	0	4	0	Yes	1	1	1	1	0	1	1	1	0	1	8	1	During breastfeeding	0	0	1	0	1	0	No
Male	0	24	0	1	Skill acquisition or vocational centre	Yes	1	2		1		Testes Penis Vagina Clitoris Uterus Ovaries Scrotum	1	1	1	1	1	1	1	7	GOOD	0	2	0	0	0	2	0	Yes	1	1	0	1	0	1	1	1	0	1	7	1	During breastfeeding	0	0	1	0	1	0	Yes
Female	1	18	1	2	Skill acquisition or vocational centre	Yes	1	2		1		Testes Penis Scrotum Vagina Clitoris Uterus Ovaries	1	1	1	1	1	1	1	7	GOOD	2	2	0	0	0	4	0	Yes	1	1	0	1	0	1	1	1	0	1	7	1	During childbirth or labour	0	1	0	0	1	0	Yes
Female	1	21	1	2	Skill acquisition or vocational centre	Yes	1	2		1		Testes Penis Scrotum Vagina Clitoris Uterus Ovaries	1	1	1	1	1	1	1	7	GOOD	2	2	0	2	0	6	1	Yes	1	1	0	1	0	1	1	1	0	1	7	1	During childbirth or labour During breastfeeding	0	1	1	1	3	1	Yes
Female	1	24	0	1	Skill acquisition or vocational centre	Yes	1	1		2		Testes Penis Scrotum Vagina Clitoris Uterus Ovaries	1	1	1	1	1	1	1	7	GOOD	0	2	0	0	2	4	0	No						0	0	0	0	1	1	0							0	Yes
Female	1	23	1	1	Skill acquisition or vocational centre	Yes	1	3		1		Penis Vagina Clitoris	0	1	0	1	1	0	0	3	POOR	2	2	0	0	0	4	0	Yes	1	1	1	1	0	0	1	1	1	0	7	1	During breastfeeding During childbirth or labour During pregnancy	1	1	1	1	4	1	Yes
Male	0	17	1	2	Skill acquisition or vocational centre	Yes	1	3		1		Penis Vagina Clitoris Ovaries	0	1	0	1	1	0	1	4	POOR	0	1	0	0	0	1	0	Yes	1	1	0	1	0	0	0	1	0	1	5	0	During breastfeeding	0	0	1	1	2	0	Yes
Male	0	18	1	2	Skill acquisition or vocational centre	Yes	1	2		1		Testes Penis Scrotum Vagina Clitoris Uterus Ovaries	1	1	1	1	1	1	1	7	GOOD	0	0	0	0	0	0	0	Yes	1	1	0	1	0	1	1	1	0	1	7	1	During pregnancy	1	0	0	1	2	0	Yes
Female	1	20	1	2	Skill acquisition or vocational centre	Yes	1	3		1		Vagina Penis Uterus	0	1	0	1	0	1	0	3	POOR	2	2	0	0	0	4	0	Yes	1	1	0	1	0	0	1	1	0	1	6	1	During breastfeeding	0	0	1	0	1	0	Yes
Male	0	18	1	2	Skill acquisition or vocational centre	Yes	1	3		1		Testes Penis Vagina Clitoris Uterus Ovaries	1	1	0	1	1	1	1	6	GOOD	0	0	2	2	0	4	0	Yes	1	0	0	1	0	1	1	0	0	1	5	0	During breastfeeding	0	0	1	1	2	0	Yes
Female	1	18	1	2	Skill acquisition or vocational centre	Yes	1	3		1		Testes Penis Scrotum Vagina Clitoris Uterus Ovaries	1	1	1	1	1	1	1	7	GOOD	0	2	0	0	0	2	0	Yes	1	1	0	1	0	1	1	0	0	1	6	1	During pregnancy During childbirth or labour During breastfeeding	1	1	1	0	3	1	Yes
Female	1	24	0	2	Skill acquisition or vocational centre	Yes	1	2		2		Testes Penis Scrotum Vagina Clitoris Uterus Ovaries	1	1	1	1	1	1	1	7	GOOD	2	2	0	2	0	6	1	Yes	1	1	0	1	0	1	1	1	0	1	7	1	During childbirth or labour During breastfeeding	0	1	1	1	3	1	Yes
Female	1	21	1	2	Skill acquisition or vocational centre	Yes	1	2		1		Penis Scrotum Vagina Clitoris Uterus	0	1	1	1	1	1	0	5	GOOD	0	1	0	0	0	1	0	Yes	1	1	1	1	0	1	1	1	0	1	8	1	During pregnancy	1	0	0	0	1	0	Yes
Female	1	18	1	2	Skill acquisition or vocational centre	Yes	1	2		1		Testes Vagina Ovaries	1	0	0	1	0	0	1	3	POOR	0	1	0	2	0	3	0	Yes	1	1	0	1	0	1	1	1	0	1	7	1	During pregnancy	1	0	0	0	1	0	No
Male	0	24	1	3	Skill acquisition or vocational centre	Yes	1	3		1		Penis Testes Vagina	1	1	0	1	0	0	0	3	POOR	0	0	0	0	0	0	0	No						1	1	1	1	1	5	0							0	Yes
Male	0	21	1	2	Skill acquisition or vocational centre	Yes	1	2		2		Penis Vagina Ovaries Uterus	0	1	0	1	0	1	1	4	POOR	0	1	0	0	0	1	0	Yes	1	1	0	1	0	1	1	1	0	1	7	1	During breastfeeding During childbirth or labour	0	1	1	1	3	1	No
Male	0	18	1	2	Skill acquisition or vocational centre	Yes	1	3		1		Vagina Penis Clitoris	0	1	0	1	1	0	0	3	POOR	0	0	0	0	0	0	0	Yes	1	1	0	1	0	1	1	1	1	1	8	1	During childbirth or labour During breastfeeding	0	1	1	1	3	1	Yes
Female	1	23	1	2	Skill acquisition or vocational centre	Yes	1	2		1		Penis Scrotum Clitoris Vagina Ovaries Uterus	0	1	1	1	1	1	1	6	GOOD	0	0	0	0	0	0	0	Yes	1	1	0	1	0	1	1	1	0	1	7	1	During breastfeeding During childbirth or labour	0	1	1	1	3	1	Yes
Female	1	23	0	2	Skill acquisition or vocational centre	Yes	1	2		2		Penis Vagina Uterus	0	1	0	1	0	1	0	3	POOR	2	2	0	0	0	4	0	Yes	1	1	1	1	0	1	1	1	1	1	9	1	During pregnancy	1	0	0	1	2	0	Yes
Male	0	18	1	2	Skill acquisition or vocational centre	Yes	1	2		1		Testes Penis Scrotum Vagina Clitoris Uterus Ovaries	1	1	1	1	1	1	1	7	GOOD	2	2	0	2	0	6	1	Yes	1	1	0	1	0	1	1	1	0	1	7	1	During breastfeeding	0	0	1	1	2	0	Yes
Female	1	20	1	2	Skill acquisition or vocational centre	Yes	1	3		1		Penis Vagina Uterus Ovaries	0	1	0	1	0	1	1	4	POOR	0	2	0	2	0	4	0	Yes	1	1	1	1	0	1	1	1	0	1	8	1	During childbirth or labour	0	1	0	0	1	0	Yes
Male	0	16	1	2	Skill acquisition or vocational centre	No	1	2		1		Penis Vagina Ovaries Uterus	0	1	0	1	0	1	1	4	POOR	0	2	0	0	0	2	0	Yes	1	1	0	1	0	1	1	1	0	1	7	1	During breastfeeding	0	0	1	1	2	0	No
Female	1	19	1	2	Skill acquisition or vocational centre	No	0	3		1		Testes Penis Scrotum Vagina Uterus Ovaries	1	1	1	1	0	1	1	6	GOOD	2	2	0	0	0	4	0	Yes	1	1	0	1	0	1	1	1	0	1	7	1	During breastfeeding	0	0	1	0	1	0	No
Female	1	24	0	1	Skill acquisition or vocational centre	Yes	1	3		1		Penis Vagina Clitoris Uterus Ovaries	0	1	0	1	1	1	1	5	GOOD	0	2	0	0	0	2	0	Yes	1	0	0	1	0	1	1	0	0	1	5	0	Less Secondary	0	0	0	1	1	0	Yes
Female	1	19	1	1	Skill acquisition or vocational centre	Yes	1	2		1		Penis Scrotum Vagina Clitoris Uterus Ovaries Testes	1	1	1	1	1	1	1	7	GOOD	0	1	0	0	0	1	0	Yes	1	1	1	1	0	1	0	1	1	1	8	1	During breastfeeding	0	0	1	0	1	0	No
Female	1	18	1	2	Skill acquisition or vocational centre	Yes	1	2		1		Penis Vagina Clitoris Uterus Ovaries	0	1	0	1	1	1	1	5	GOOD	2	2	0	0	0	4	0	Yes	1	0	0	1	0	1	1	1	0	1	6	1	During breastfeeding	0	0	1	1	2	0	Yes
Male	0	22	1	2	Skill acquisition or vocational centre	Yes	1	2		1		Testes Penis Scrotum Vagina Uterus Ovaries	1	1	1	1	0	1	1	6	GOOD	0	0	0	0	0	0	0	Yes	1	1	1	1	0	1	1	1	0	1	8	1	During pregnancy During childbirth or labour During breastfeeding	1	1	1	0	3	1	Yes
Female	1	21	1	2	Skill acquisition or vocational centre	Yes	1	2		1		Penis Vagina Clitoris Ovaries	0	1	0	1	1	0	1	4	POOR	1	2	0	0	0	3	0	Yes	1	1	0	1	0	1	1	0	1	1	7	1	During breastfeeding	0	0	1	1	2	0	Yes
Female	1	21	1	2	Skill acquisition or vocational centre	Yes	1	2		2		Penis Vagina Clitoris Uterus Ovaries	0	1	0	1	1	1	1	5	GOOD	0	2	0	2	0	4	0	Yes	1	1	0	1	0	1	1	0	0	1	6	1	During childbirth or labour	0	1	0	0	1	0	No
Male	0	17	1	2	Skill acquisition or vocational centre	Yes	1	3		1		Testes Penis Vagina Uterus Ovaries	1	1	0	1	0	1	1	5	GOOD	0	1	0	0	0	1	0	Yes	1	1	0	1	0	1	1	1	0	1	7	1	During breastfeeding	0	0	1	0	1	0	Yes
Female	1	24	0	2	Skill acquisition or vocational centre	Yes	1	3		3		Testes Penis Vagina Clitoris Ovaries Uterus	1	1	0	1	1	1	1	6	GOOD	0	1	0	0	0	1	0	Yes	1	1	0	1	0	1	1	1	0	1	7	1	During childbirth or labour During breastfeeding	0	1	1	1	3	1	No
Female	1	20	1	3	Skill acquisition or vocational centre	Yes	1	2		1		Testes Vagina Clitoris	1	0	0	1	1	0	0	3	POOR	0	1	0	0	0	1	0	Yes	1	1	0	1	0	1	1	1	1	0	7	1	Less Secondary	0	0	0	0	0	0	Yes
Female	1	17	1	2	Skill acquisition or vocational centre	Yes	1	3		1		Penis Vagina Uterus Ovaries	0	1	0	1	0	1	1	4	POOR	0	2	0	1	1	4	0	Yes	1	1	0	1	0	1	1	1	0	1	7	1	During breastfeeding	0	0	1	1	2	0	Yes
Male	0	17	1	2	Skill acquisition or vocational centre	Yes	1	2		1		Penis Vagina	0	1	0	1	0	0	0	2	POOR	0	1	0	0	0	1	0	Yes	1	1	0	1	0	1	1	1	1	0	7	1	Less Secondary	0	0	0	0	0	0	Yes
Female	1	22	1	3	Skill acquisition or vocational centre	Yes	1	2		1		Penis Vagina	0	1	0	1	0	0	0	2	POOR	0	2	0	0	0	2	0	Yes	1	1	1	1	1	0	1	1	0	1	8	1	During breastfeeding	0	0	1	1	2	0	No
Female	1	21	1	2	Skill acquisition or vocational centre	Yes	1	2		2		Penis Vagina Ovaries	0	1	0	1	0	0	1	3	POOR	0	0	0	0	0	0	0	Yes	1	1	1	1	1	1	0	1	1	1	9	1	During breastfeeding During pregnancy	1	0	1	1	3	1	No
Female	1	18	1	2	Skill acquisition or vocational centre	Yes	1	2		1		Testes Penis Vagina Clitoris Uterus Ovaries	1	1	0	1	1	1	1	6	GOOD	2	2	0	0	0	4	0	Yes	1	1	0	1	0	1	1	1	0	1	7	1	During pregnancy	1	0	0	1	2	0	No
Female	1	22	1	3	Government technical school	Yes	1	3		1		Testes Penis Vagina	1	1	0	1	0	0	0	3	POOR	0	2	0	0	2	4	0	Yes	1	1	0	1	0	0	0	0	0	1	4	0	Less Secondary	0	0	0	0	0	0	No
Male	0	19	1	3	Skill acquisition or vocational centre	Yes	1	2		1		Testes Penis Vagina	1	1	0	1	0	0	0	3	POOR	2	2	0	0	0	4	0	Yes	1	1	1	1	0	1	1	0	0	0	6	1	During childbirth or labour During pregnancy During breastfeeding	1	1	1	0	3	1	Yes
Male	0	19	1	3	Skill acquisition or vocational centre	Yes	1	2		2		Testes Penis Scrotum Vagina Clitoris Uterus Ovaries	1	1	1	1	1	1	1	7	GOOD	0	2	0	0	0	2	0	Yes	1	1	1	1	0	1	1	1	0	1	8	1	During breastfeeding	0	0	1	1	2	0	Yes
Male	0	21	1	3	Skill acquisition or vocational centre	Yes	1	1		1		Testes Penis Scrotum Vagina Clitoris Uterus Ovaries	1	1	1	1	1	1	1	7	GOOD	0	0	0	0	0	0	0	Yes	1	1	0	1	0	1	1	1	0	1	7	1	During breastfeeding	0	0	1	0	1	0	Yes
Male	0	16	1	3	Skill acquisition or vocational centre	Yes	1	3		1		Testes Penis Scrotum Vagina Uterus Ovaries	1	1	1	1	0	1	1	6	GOOD	0	1	1	0	2	4	0	Yes	1	1	1	1	0	1	0	1	0	0	6	1	During pregnancy During breastfeeding	1	0	1	0	2	0	Yes
Female	1	21	1	3	Skill acquisition or vocational centre	No	0	2		2		Vagina	0	0	0	1	0	0	0	1	POOR	2	2	0	0	0	4	0	Yes	0	0	0	1	0	0	1	0	0	0	2	0	During breastfeeding	0	0	1	0	1	0	Yes
Female	1	21	1	3	Skill acquisition or vocational centre	Yes	1	2		1		Vagina Penis	0	1	0	1	0	0	0	2	POOR	2	2	0	0	0	4	0	Yes	1	1	1	1	0	1	1	0	1	1	8	1	During breastfeeding	0	0	1	1	2	0	Yes
Male	0	22	1	2	Skill acquisition or vocational centre	Yes	1	3		1		Penis Vagina	0	1	0	1	0	0	0	2	POOR	2	0	0	0	2	4	0	Yes	1	1	0	1	0	1	1	1	1	1	8	1	During breastfeeding	0	0	1	1	2	0	Yes
Female	1	18	1	2	Skill acquisition or vocational centre	Yes	0	2		2		Penis Vagina Clitoris Uterus Ovaries Testes	1	1	0	1	1	1	1	6	GOOD	2	2	0	0	0	4	0	Yes	1	1	0	1	0	1	1	1	0	1	7	1	During pregnancy	1	0	0	1	2	0	Yes
Female	1	18	1	2	Skill acquisition or vocational centre	No	0	2		1		Penis Vagina Clitoris Ovaries	0	1	0	1	1	0	1	4	POOR	2	2	0	0	0	4	0	Yes	1	1	0	1	0	0	1	0	1	1	6	1	During breastfeeding	0	0	1	1	2	0	Yes
Female	1	21	1	2	Skill acquisition or vocational centre	Yes	1	2		1		Testes Penis Scrotum Vagina Clitoris Uterus Ovaries	1	1	1	1	1	1	1	7	GOOD	2	2	0	1	0	5	0	Yes	1	1	0	1	0	1	1	1	0	1	7	1	During breastfeeding During childbirth or labour	0	1	1	1	3	1	Yes
Male	0	19	1	2	Skill acquisition or vocational centre	Yes	1	3		1		Penis Vagina Clitoris Ovaries	0	1	0	1	1	0	1	4	POOR	0	0	0	2	0	2	0	Yes	1	1	1	1	0	0	1	1	0	1	7	1	During breastfeeding	0	0	1	0	1	0	Yes
Female	1	23	0	2	Skill acquisition or vocational centre	Yes	1	3		3		Testes Penis Vagina Uterus Ovaries	1	1	0	1	0	1	1	5	GOOD	0	2	2	2	2	8	1	Yes	1	1	0	1	0	1	1	1	0	1	7	1	During pregnancy During breastfeeding During childbirth or labour	1	1	1	1	4	1	No
Female	1	19	1	2	Skill acquisition or vocational centre	No	0	2		1		Penis Vagina Uterus	0	1	0	1	0	1	0	3	POOR	0	0	0	0	0	0	0	Yes	1	1	1	1	1	1	1	1	1	1	10	1	During breastfeeding	0	0	1	1	2	0	Yes
Female	1	17	1	2	Skill acquisition or vocational centre	Yes	1	3		1		Testes Penis Scrotum Vagina Clitoris Uterus Ovaries	1	1	1	1	1	1	1	7	GOOD	0	2	0	0	0	2	0	Yes	1	1	0	1	0	0	1	1	0	1	6	1	During breastfeeding During pregnancy During childbirth or labour	1	1	1	1	4	1	Yes
Male	0	17	1	2	Skill acquisition or vocational centre	Yes	0	3		3		Penis Vagina Ovaries	0	1	0	1	0	0	1	3	POOR	2	2	0	2	0	6	1	Yes	1	1	0	1	0	1	1	1	0	1	7	1	During breastfeeding	0	0	1	0	1	0	Yes
Male	0	17	1	2	Skill acquisition or vocational centre	Yes	0	2		1		Penis Vagina	0	1	0	1	0	0	0	2	POOR	2	1	0	0	0	3	0	Yes	1	1	1	1	0	1	0	1	1	1	8	1	During breastfeeding	0	0	1	1	2	0	Yes
Female	1	20	1	2	Skill acquisition or vocational centre	No	0	1		2		Vagina Penis Uterus	0	1	0	1	0	1	0	3	POOR	0	2	0	0	0	2	0	Yes	1	1	0	1	0	0	1	1	0	1	6	1	During pregnancy	1	0	0	1	2	0	Yes
Female	1	16	1	3	Skill acquisition or vocational centre	Yes	1	2		2		Penis Scrotum Vagina Uterus Ovaries	0	1	1	1	0	1	1	5	GOOD	2	2	0	0	0	4	0	Yes	1	1	1	1	0	1	1	0	0	1	7	1	During pregnancy During breastfeeding	1	0	1	1	3	1	Yes
Female	1	19	1	2	Skill acquisition or vocational centre	No	0	2		2		Vagina Uterus Penis Testes	1	1	0	1	0	1	0	4	POOR	0	2	0	0	0	2	0	Yes	1	1	1	1	0	0	1	1	0	1	7	1	During breastfeeding	0	0	1	0	1	0	No
Female	1	16	1	2	Skill acquisition or vocational centre	Yes	1	2		1		Uterus Vagina Penis Ovaries Clitoris	0	1	0	1	1	1	1	5	GOOD	2	2	0	1	0	5	0	Yes	1	0	0	1	0	0	0	1	0	0	3	0	During breastfeeding	0	0	1	0	1	0	Yes
Female	1	19	1	2	Skill acquisition or vocational centre	Yes	1	1		2		Testes Penis Scrotum Vagina Clitoris Uterus Ovaries	1	1	1	1	1	1	1	7	GOOD	0	2	0	0	0	2	0	Yes	1	1	0	1	0	1	1	1	1	0	7	1	During breastfeeding During childbirth or labour	0	1	1	1	3	1	Yes
Female	1	20	1	2	Skill acquisition or vocational centre	Yes	1	2		1		Penis Vagina	0	1	0	1	0	0	0	2	POOR	0	2	0	0	0	2	0	Yes	1	1	1	1	0	1	1	0	1	1	8	1	During pregnancy	1	0	0	1	2	0	Yes
Female	1	18	1	2	Skill acquisition or vocational centre	Yes	1	2		2		Ovaries Vagina Penis Testes Uterus Scrotum	1	1	1	1	0	1	1	6	GOOD	2	2	0	1	0	5	0	Yes	1	1	0	1	0	1	1	1	0	1	7	1	During breastfeeding During childbirth or labour	0	1	1	0	2	0	Yes
Female	1	20	1	2	Skill acquisition or vocational centre	No	0	2		2		Penis Vagina Clitoris Uterus Ovaries	0	1	0	1	1	1	1	5	GOOD	0	2	0	2	0	4	0	Yes	1	0	0	1	0	1	1	0	0	1	5	0	During breastfeeding	0	0	1	1	2	0	Yes
Female	1	16	1	2	Skill acquisition or vocational centre	Yes	1	3		1		Penis Vagina Clitoris	0	1	0	1	1	0	0	3	POOR	0	0	0	0	0	0	0	Yes	1	1	0	1	0	1	1	1	0	1	7	1	During breastfeeding	0	0	1	0	1	0	Yes
Female	1	17	1	2	Skill acquisition or vocational centre	Yes	1	2		1		Penis Vagina	0	1	0	1	0	0	0	2	POOR	0	2	0	2	0	4	0	Yes	1	1	0	1	0	0	0	1	0	1	5	0	During breastfeeding	0	0	1	1	2	0	No
Female	1	17	1	2	Skill acquisition or vocational centre	Yes	1	3		1		Penis Vagina	0	1	0	1	0	0	0	2	POOR	0	2	2	2	0	6	1	Yes	1	1	1	1	0	0	0	1	0	1	6	1	During pregnancy	1	0	0	1	2	0	No
Female	1	17	1	2	Skill acquisition or vocational centre	Yes	1	2		2		Testes Penis Vagina Clitoris Uterus Ovaries	1	1	0	1	1	1	1	6	GOOD	2	2	0	0	0	4	0	Yes	1	1	0	1	0	0	0	1	0	0	4	0	During pregnancy During breastfeeding	1	0	1	1	3	1	Yes
Female	1	18	1	2	Skill acquisition or vocational centre	Yes	1	3		1		Testes Penis Scrotum Vagina Clitoris Uterus Ovaries	1	1	1	1	1	1	1	7	GOOD	2	2	0	0	0	4	0	Yes	1	1	0	1	0	1	1	1	0	1	7	1	During childbirth or labour During breastfeeding	0	1	1	1	3	1	No
Female	1	23	1	2	Skill acquisition or vocational centre	Yes	0	2		1		Penis Vagina	0	1	0	1	0	0	0	2	POOR	2	2	2	0	2	8	1	Yes	1	0	1	1	0	1	1	1	0	1	7	1	During childbirth or labour During breastfeeding	0	1	1	1	3	1	Yes
Male	0	17	1	2	Skill acquisition or vocational centre	Yes	1	2		1		Penis Vagina Testes Scrotum Clitoris Uterus Ovaries	1	1	1	1	1	1	1	7	GOOD	0	0	0	0	0	0	0	Yes	1	1	0	1	0	1	1	1	0	1	7	1	During pregnancy	1	0	0	1	2	0	Yes
Female	1	24	1	2	Skill acquisition or vocational centre	Yes	1	2		2		Penis Testes Scrotum Vagina Clitoris Uterus Ovaries	1	1	1	1	1	1	1	7	GOOD	1	2	0	0	0	3	0	Yes	1	1	0	1	0	1	1	1	0	1	7	1	During pregnancy During breastfeeding	1	0	1	1	3	1	Yes
Female	1	17	1	2	Skill acquisition or vocational centre	Yes	1	2		2		Testes Penis Scrotum Vagina Clitoris Uterus Ovaries	1	1	1	1	1	1	1	7	GOOD	2	2	0	0	0	4	0	Yes	1	1	1	1	1	1	1	1	1	1	10	1	Less Secondary	0	0	0	0	0	0	Yes
Male	0	16	1	2	Skill acquisition or vocational centre	Yes	1	2		1		Penis Vagina Ovaries	0	1	0	1	0	0	1	3	POOR	0	0	0	0	0	0	0	Yes	1	1	0	0	0	1	1	1	0	1	6	1	During breastfeeding	0	0	1	1	2	0	Yes
Male	0	17	1	2	Skill acquisition or vocational centre	Yes	1	2		1		Penis Scrotum Vagina Ovaries	0	1	1	1	0	0	1	4	POOR	0	0	2	0	0	2	0	Yes	1	1	0	1	0	1	1	1	0	1	7	1	During childbirth or labour	0	1	0	0	1	0	Yes
Male	0	17	1	2	Skill acquisition or vocational centre	Yes	1	3		1		Penis Vagina Ovaries	0	1	0	1	0	0	1	3	POOR	0	0	0	0	0	0	0	Yes	1	1	1	1	0	1	1	1	1	1	9	1	During breastfeeding	0	0	1	1	2	0	Yes
Male	0	18	1	2	Skill acquisition or vocational centre	Yes	1	3		1		Penis Vagina Ovaries	0	1	0	1	0	0	1	3	POOR	0	0	0	0	0	0	0	Yes	1	1	1	1	0	1	1	1	1	1	9	1	During childbirth or labour	0	1	0	1	2	0	No
Female	1	19	1	2	Skill acquisition or vocational centre	Yes	1	2		3		Testes Penis Scrotum Vagina Clitoris Uterus Ovaries	1	1	1	1	1	1	1	7	GOOD	1	2	0	0	0	3	0	Yes	1	1	1	1	0	1	0	1	0	1	7	1	During pregnancy	1	0	0	1	2	0	Yes
Female	1	20	1	2	Skill acquisition or vocational centre	Yes	1	2		1		Penis Vagina Clitoris Uterus	0	1	0	1	1	1	0	4	POOR	2	2	0	0	0	4	0	Yes	1	1	1	1	0	0	1	1	0	1	7	1	During breastfeeding	0	0	1	0	1	0	Yes
Female	1	21	1	2	Skill acquisition or vocational centre	Yes	1	2		3		Testes Penis Vagina	1	1	0	1	0	0	0	3	POOR	2	2	0	0	0	4	0	Yes	1	1	0	1	0	0	1	1	0	1	6	1	During pregnancy	1	0	0	1	2	0	Yes
Female	1	17	1	2	Skill acquisition or vocational centre	Yes	1	2		1		Vagina Penis	0	1	0	1	0	0	0	2	POOR	0	0	0	0	0	0	0	Yes	1	1	1	1	0	0	1	1	1	1	8	1	During pregnancy	1	0	0	0	1	0	Yes
Male	0	22	1	2	Skill acquisition or vocational centre	Yes	1	2		1		Testes Penis Scrotum Vagina Clitoris Uterus Ovaries	1	1	1	1	1	1	1	7	GOOD	0	1	0	0	0	1	0	Yes	1	1	0	1	0	1	1	1	0	1	7	1	During childbirth or labour During breastfeeding During pregnancy	1	1	1	0	3	1	Yes
Female	1	18	1	2	Skill acquisition or vocational centre	Yes	1	1		2		Penis Vagina Clitoris Ovaries	0	1	0	1	1	0	1	4	POOR	2	2	0	0	0	4	0	Yes	1	1	1	1	0	1	1	1	1	1	9	1	During breastfeeding	0	0	1	0	1	0	Yes
Male	0	21	1	2	Skill acquisition or vocational centre	Yes	0	3		1		Penis Vagina	0	1	0	1	0	0	0	2	POOR	0	0	0	1	0	1	0	No						0	0	0	0	1	1	0							0	Yes
Female	1	23	1	2	Skill acquisition or vocational centre	Yes	1	1		3		Testes Penis Scrotum Vagina Clitoris Uterus Ovaries	1	1	1	1	1	1	1	7	GOOD	2	2	0	0	2	6	1	Yes	1	1	0	1	0	1	1	1	0	1	7	1	During breastfeeding During childbirth or labour	0	1	1	0	2	0	Yes
Female	1	20	1	2	Skill acquisition or vocational centre	Yes	1	2		1		Testes Penis Scrotum Vagina Clitoris Uterus Ovaries	1	1	1	1	1	1	1	7	GOOD	0	2	0	0	0	2	0	Yes	1	1	1	1	0	0	0	1	1	1	7	1	During breastfeeding	0	0	1	0	1	0	No
Female	1	16	1	3	Skill acquisition or vocational centre	No	0	3		1		Vagina	0	0	0	1	0	0	0	1	POOR	1	2	0	1	0	4	0	Yes	0	0	0	0	1	0	0	0	0	1	2	0	During breastfeeding During pregnancy	1	0	1	0	2	0	No
Female	1	24	1	2	Skill acquisition or vocational centre	Yes	1	2		2		Less Secondary	0	0	0	0	0	0	0	0	POOR	0	2	0	0	0	2	0	Yes	1	0	0	0	0	0	0	1	0	1	3	0	During pregnancy	1	0	0	0	1	0	No
Female	1	21	1	2	Skill acquisition or vocational centre	Yes	1	2		1		Penis Ovaries Vagina	0	1	0	1	0	0	1	3	POOR	0	2	0	0	0	2	0	Yes	1	0	1	1	0	0	0	1	0	1	5	0	During breastfeeding	0	0	1	0	1	0	Yes
Female	1	16	1	2	Skill acquisition or vocational centre	Yes	1	2		1		Vagina Clitoris Uterus	0	0	0	1	1	1	0	3	POOR	2	2	0	0	0	4	0	Yes	1	1	0	1	0	1	1	1	0	1	7	1	During breastfeeding	0	0	1	0	1	0	Yes
Female	1	16	1	3	Skill acquisition or vocational centre	Yes	1	3		1		Testes Penis Scrotum Vagina Clitoris Uterus	1	1	1	1	1	1	0	6	GOOD	2	1	2	0	0	5	0	Yes	1	1	1	1	0	1	1	1	0	1	8	1	During childbirth or labour	0	1	0	0	1	0	Yes
Female	1	19	1	2	Skill acquisition or vocational centre	Yes	1	2		1		Penis Vagina Clitoris Ovaries	0	1	0	1	1	0	1	4	POOR	2	2	0	0	0	4	0	Yes	1	1	1	1	0	1	0	1	0	1	7	1	During pregnancy	1	0	0	1	2	0	No
Female	1	16	1	2	Skill acquisition or vocational centre	Yes	0	2		1		Penis Vagina Clitoris Uterus Ovaries	0	1	0	1	1	1	1	5	GOOD	0	2	0	0	0	2	0	Yes	1	1	0	1	0	1	0	1	0	0	5	0	During breastfeeding	0	0	1	1	2	0	No
Male	0	16	1	2	Skill acquisition or vocational centre	Yes	1	2		2		Testes Penis Vagina Uterus Ovaries	1	1	0	1	0	1	1	5	GOOD	2	0	0	0	0	2	0	Yes	1	0	0	1	0	1	1	1	0	1	6	1	During pregnancy	1	0	0	1	2	0	No
Female	1	17	1	2	Skill acquisition or vocational centre	No	1	3		1		Penis Vagina	0	1	0	1	0	0	0	2	POOR	0	0	0	0	0	0	0	Yes	1	1	0	1	0	1	1	1	1	1	8	1	During pregnancy During breastfeeding	1	0	1	0	2	0	Yes
Male	0	16	1	1	Skill acquisition or vocational centre	Yes	0	2		1		Testes Penis Scrotum Vagina Clitoris Uterus Ovaries	1	1	1	1	1	1	1	7	GOOD	0	1	0	0	0	1	0	Yes	1	1	0	1	0	1	1	1	0	1	7	1	During pregnancy	1	0	0	1	2	0	Yes
Male	0	21	1	2	Skill acquisition or vocational centre	Yes	1	2		1		Penis Vagina Clitoris Ovaries	0	1	0	1	1	0	1	4	POOR	0	2	0	0	2	4	0	Yes	1	1	1	1	0	1	1	1	0	0	7	1	During childbirth or labour	0	1	0	0	1	0	Yes
Female	1	21	1	2	Skill acquisition or vocational centre	Yes	1	2		1		Testes Penis Vagina Clitoris	1	1	0	1	1	0	0	4	POOR	0	0	0	0	0	0	0	Yes	1	1	1	1	1	1	1	1	1	1	10	1	During pregnancy During childbirth or labour During breastfeeding	1	1	1	1	4	1	Yes
Male	0	18	1	2	Skill acquisition or vocational centre	Yes	1	2		3		Testes Penis Scrotum Vagina Clitoris Uterus Ovaries	1	1	1	1	1	1	1	7	GOOD	2	2	0	0	0	4	0	Yes	1	1	0	1	0	1	1	1	1	1	8	1	During breastfeeding	0	0	1	0	1	0	Yes
Female	1	16	1	2	Skill acquisition or vocational centre	Yes	1	3		1		Testes Penis Scrotum Vagina Clitoris Uterus Ovaries	1	1	1	1	1	1	1	7	GOOD	0	2	0	0	0	2	0	Yes	1	1	0	1	0	1	1	1	0	1	7	1	During pregnancy	1	0	0	0	1	0	No
Male	0	19	1	3	Skill acquisition or vocational centre	Yes	0	2		1		Penis Scrotum	0	1	1	0	0	0	0	2	POOR	0	0	0	0	0	0	0	Yes	1	0	0	0	0	0	1	0	0	0	2	0	During breastfeeding During childbirth or labour	0	1	1	1	3	1	Yes
Female	1	19	1	3	Skill acquisition or vocational centre	Yes	1	2		1		Less Secondary	0	0	0	0	0	0	0	0	POOR	0	2	0	0	0	2	0	Yes	1	1	1	0	0	0	0	1	0	0	4	0	During breastfeeding	0	0	1	1	2	0	No
Male	0	19	1	3	Skill acquisition or vocational centre	Yes	1	3		1		Testes Penis Scrotum Vagina Clitoris Uterus Ovaries	1	1	1	1	1	1	1	7	GOOD	2	0	0	0	0	2	0	No						1	1	0	0	0	2	0							0	Yes
Female	1	18	1	3	Skill acquisition or vocational centre	Yes	0	3		1		Penis Vagina	0	1	0	1	0	0	0	2	POOR	0	2	0	0	0	2	0	No						0	1	1	0	0	2	0							0	Yes
Female	1	18	1	1	Skill acquisition or vocational centre	Yes	1	2		1		Testes Penis Scrotum Vagina Clitoris Uterus Ovaries	1	1	1	1	1	1	1	7	GOOD	0	2	0	0	0	2	0	Yes	1	0	0	1	0	1	1	1	0	1	6	1	During breastfeeding	0	0	1	0	1	0	Yes
Female	1	16	1	2	Skill acquisition or vocational centre	Yes	1	3		1		Vagina Penis Ovaries	0	1	0	1	0	0	1	3	POOR	0	0	1	0	0	1	0	Yes	1	1	0	1	0	1	1	1	0	1	7	1	During childbirth or labour During breastfeeding	0	1	1	1	3	1	Yes
Female	1	18	1	2	Skill acquisition or vocational centre	Yes	1	3		1		Penis Testes Ovaries Clitoris Vagina	1	1	0	1	1	0	1	5	GOOD	0	2	0	1	0	3	0	Yes	1	1	0	1	0	1	1	1	0	1	7	1	During breastfeeding	0	0	1	1	2	0	Yes
Female	1	19	1	2	Skill acquisition or vocational centre	Yes	1	2		3		Penis Vagina Clitoris Ovaries	0	1	0	1	1	0	1	4	POOR	0	2	0	0	0	2	0	Yes	1	1	0	1	0	1	1	1	0	1	7	1	During breastfeeding	0	0	1	1	2	0	Yes
Female	1	19	1	2	Skill acquisition or vocational centre	Yes	1	1		2		Testes Penis Scrotum Vagina Clitoris Uterus Ovaries	1	1	1	1	1	1	1	7	GOOD	2	2	0	0	0	4	0	Yes	1	1	0	1	0	1	0	1	0	1	6	1	During pregnancy	1	0	0	1	2	0	Yes
Female	1	18	1	2	Skill acquisition or vocational centre	Yes	0	1		2		Penis Vagina Uterus Ovaries	0	1	0	1	0	1	1	4	POOR	2	2	0	0	2	6	1	Yes	1	1	1	1	0	1	1	1	0	1	8	1	During pregnancy During childbirth or labour During breastfeeding	1	1	1	1	4	1	No
Female	1	18	1	2	Skill acquisition or vocational centre	Yes	0	2		1		Penis Scrotum Vagina Uterus	0	1	1	1	0	1	0	4	POOR	0	2	0	0	0	2	0	Yes	1	1	1	1	0	1	1	1	0	1	8	1	During breastfeeding	0	0	1	1	2	0	Yes
Female	1	18	1	2	Skill acquisition or vocational centre	Yes	1	3		1		Testes Penis Vagina Uterus Ovaries	1	1	0	1	0	1	1	5	GOOD	0	2	0	0	0	2	0	Yes	1	1	0	1	0	1	1	1	1	1	8	1	During pregnancy During breastfeeding	1	0	1	1	3	1	Yes
Female	1	16	1	2	Skill acquisition or vocational centre	No	1	2		1		Vagina	0	0	0	1	0	0	0	1	POOR	0	2	0	0	0	2	0	Yes	1	1	1	1	0	0	1	1	0	1	7	1	During breastfeeding	0	0	1	0	1	0	No
Female	1	20	1	2	Skill acquisition or vocational centre	Yes	1	3		1		Penis Vagina	0	1	0	1	0	0	0	2	POOR	2	2	0	2	0	6	1	Yes	1	1	0	1	1	0	1	0	1	0	6	1	During breastfeeding	0	0	1	1	2	0	No
Female	1	21	1	2	Skill acquisition or vocational centre	Yes	0	3		1		Penis Vagina	0	1	0	1	0	0	0	2	POOR	0	2	0	2	0	4	0	Yes	1	1	0	1	0	1	0	0	0	1	5	0	During breastfeeding	0	0	1	0	1	0	No
Female	1	17	1	3	Skill acquisition or vocational centre	No	0	3		1		Penis Vagina	0	1	0	1	0	0	0	2	POOR	2	2	0	2	0	6	1	Yes	1	0	0	1	0	0	1	1	0	1	5	0	During breastfeeding	0	0	1	1	2	0	No
Female	1	16	1	2	Skill acquisition or vocational centre	No	0	2		1		Testes Penis Scrotum Vagina Clitoris Uterus Ovaries	1	1	1	1	1	1	1	7	GOOD	2	2	0	0	0	4	0	Yes	1	1	0	1	0	1	1	1	0	0	6	1	During breastfeeding	0	0	1	1	2	0	No
Female	1	18	1	2	Skill acquisition or vocational centre	Yes	1	3		1		Penis Vagina Uterus	0	1	0	1	0	1	0	3	POOR	0	2	0	1	0	3	0	Yes	1	1	0	1	0	0	1	1	0	1	6	1	During breastfeeding	0	0	1	0	1	0	Yes
Female	1	16	1	2	Skill acquisition or vocational centre	Yes	1	3		1		Testes Penis Vagina Clitoris Uterus Ovaries	1	1	0	1	1	1	1	6	GOOD	0	2	0	0	0	2	0	Yes	1	1	0	1	0	1	0	1	1	1	7	1	During childbirth or labour	0	1	0	1	2	0	No
Female	1	17	1	2	Skill acquisition or vocational centre	Yes	1	2		1		Penis Scrotum Vagina Clitoris Uterus Ovaries	0	1	1	1	1	1	1	6	GOOD	0	2	0	0	0	2	0	Yes	1	1	0	1	0	1	1	1	0	1	7	1	During breastfeeding	0	0	1	1	2	0	Yes
Female	1	20	1	2	Skill acquisition or vocational centre	Yes	1	3		1		Penis Vagina Uterus Ovaries	0	1	0	1	0	1	1	4	POOR	0	2	0	0	0	2	0	Yes	1	1	0	1	0	1	1	1	0	1	7	1	During breastfeeding	0	0	1	1	2	0	Yes
Female	1	17	1	2	Skill acquisition or vocational centre	No	0	3		1		Vagina Penis	0	1	0	1	0	0	0	2	POOR	2	2	0	0	0	4	0	Yes	1	1	0	1	0	1	1	1	0	1	7	1	During pregnancy During breastfeeding	1	0	1	1	3	1	No
Female	1	16	1	2	Skill acquisition or vocational centre	Yes	1	3		1		Penis Vagina	0	1	0	1	0	0	0	2	POOR	2	2	0	0	0	4	0	Yes	1	1	0	1	0	1	1	1	0	1	7	1	During childbirth or labour During breastfeeding	0	1	1	1	3	1	Yes
Female	1	20	1	2	Skill acquisition or vocational centre	Yes	1	3		1		Penis Scrotum Vagina Uterus	0	1	1	1	0	1	0	4	POOR	2	2	0	0	0	4	0	Yes	1	1	0	1	0	1	1	1	0	1	7	1	During childbirth or labour During breastfeeding	0	1	1	1	3	1	Yes
Female	1	22	1	3	Skill acquisition or vocational centre	Yes	0	1		2		Vagina Penis	0	1	0	1	0	0	0	2	POOR	1	1	0	0	0	2	0	Yes	1	0	0	1	0	0	0	1	0	0	3	0	Less Secondary	0	0	0	0	0	0	Yes
Male	0	24	1	2	Skill acquisition or vocational centre	Yes	1	2		2		Penis Uterus Vagina	0	1	0	1	0	1	0	3	POOR	0	0	0	0	0	0	0	Yes	1	1	0	0	0	0	1	0	0	0	3	0	Less Secondary	0	0	0	1	1	0	Yes
Female	1	24	1	2	Skill acquisition or vocational centre	Yes	1	2		2		Vagina Penis Ovaries	0	1	0	1	0	0	1	3	POOR	0	1	0	0	0	1	0	Yes	1	0	0	0	0	1	0	1	0	0	3	0	Less Secondary	0	0	0	0	0	0	Yes
Male	0	22	1	2	Skill acquisition or vocational centre	Yes	1	2		1		Testes Penis Vagina	1	1	0	1	0	0	0	3	POOR	0	0	0	0	0	0	0	Yes	1	1	0	0	0	1	1	0	0	0	4	0	Less Secondary	0	0	0	1	1	0	Yes
Female	1	17	1	2	Skill acquisition or vocational centre	Yes	1	3		3		Clitoris Uterus Testes Penis Vagina	1	1	0	1	1	1	0	5	GOOD	0	0	0	0	2	2	0	Yes	1	0	0	1	0	1	0	1	0	1	5	0	Less Secondary	0	0	0	1	1	0	No
Female	1	16	1	2	Skill acquisition or vocational centre	Yes	1	2		1		Vagina Uterus Penis	0	1	0	1	0	1	0	3	POOR	0	1	0	0	0	1	0	Yes	1	0	0	0	1	0	0	0	1	0	3	0	Less Secondary	0	0	0	0	0	0	No
Female	1	17	1	2	Skill acquisition or vocational centre	Yes	1	3		1		Ovaries Vagina Penis Testes Scrotum	1	1	1	1	0	0	1	5	GOOD	0	2	1	0	0	3	0	Yes	1	1	0	1	0	0	0	1	0	1	5	0	Less Secondary	0	0	0	1	1	0	Yes
Female	1	16	1	2	Skill acquisition or vocational centre	Yes	1	3		1		Uterus Vagina	0	0	0	1	0	1	0	2	POOR	0	2	0	0	0	2	0	Yes	1	0	0	1	1	1	1	0	0	0	5	0	Less Secondary	0	0	0	0	0	0	No
Male	0	17	1	2	Skill acquisition or vocational centre	Yes	1	2		1		Testes Penis Scrotum Vagina Clitoris Uterus Ovaries	1	1	1	1	1	1	1	7	GOOD	0	2	0	0	0	2	0	Yes	1	0	0	1	0	1	1	1	0	0	5	0	During breastfeeding	0	0	1	1	2	0	Yes
Male	0	18	1	2	Skill acquisition or vocational centre	Yes	1	3		1		Penis Scrotum Vagina Uterus	0	1	1	1	0	1	0	4	POOR	0	0	0	0	0	0	0	Yes	1	1	0	1	0	1	0	1	0	0	5	0	Less Secondary	0	0	0	1	1	0	Yes
Female	1	16	1	2	Skill acquisition or vocational centre	Yes	0	2		2		Penis Vagina Uterus Ovaries	0	1	0	1	0	1	1	4	POOR	2	2	0	0	0	4	0	Yes	1	1	0	1	0	0	0	1	0	1	5	0	During breastfeeding	0	0	1	1	2	0	No
Male	0	24	1	2	Skill acquisition or vocational centre	Yes	1	3		1		Penis Vagina Scrotum Ovaries Clitoris	0	1	1	1	1	0	1	5	GOOD	0	2	0	0	0	2	0	Yes	1	1	0	1	0	1	1	1	0	0	6	1	Less Secondary	0	0	0	1	1	0	Yes
Female	1	22	1	2	Skill acquisition or vocational centre	Yes	1	2		1		Ovaries Clitoris Vagina Penis Testes Uterus	1	1	0	1	1	1	1	6	GOOD	0	2	0	0	0	2	0	Yes	1	1	0	1	0	0	1	1	0	1	6	1	During pregnancy During breastfeeding	1	0	1	1	3	1	Yes
Female	1	18	1	2	Skill acquisition or vocational centre	Yes	0	2		2		Vagina Penis	0	1	0	1	0	0	0	2	POOR	2	2	0	0	0	4	0	Yes	1	1	0	1	0	1	1	0	0	0	5	0	Less Secondary	0	0	0	1	1	0	No
Female	1	18	1	2	Skill acquisition or vocational centre	Yes	1	2		2		Vagina Penis	0	1	0	1	0	0	0	2	POOR	2	2	0	0	0	4	0	Yes	1	1	0	0	0	1	1	1	0	0	5	0	During pregnancy During breastfeeding	1	0	1	1	3	1	Yes
Male	0	20	1	2	Skill acquisition or vocational centre	Yes	1	2		1		Vagina Scrotum Penis	0	1	1	1	0	0	0	3	POOR	2	2	0	0	0	4	0	Yes	1	1	0	0	0	1	1	1	0	1	6	1	During pregnancy	1	0	0	0	1	0	Yes
Female	1	18	1	2	Skill acquisition or vocational centre	Yes	1	2		3		Penis Vagina Ovaries Uterus Scrotum Testes	1	1	1	1	0	1	1	6	GOOD	2	1	0	0	0	3	0	Yes	1	1	1	1	0	1	1	1	0	1	8	1	During breastfeeding During childbirth or labour	0	1	1	0	2	0	Yes
Female	1	20	1	2	Skill acquisition or vocational centre	No	1	3		1		Vagina Penis	0	1	0	1	0	0	0	2	POOR	0	0	0	0	0	0	0	Yes	1	1	0	1	0	1	1	1	0	1	7	1	During pregnancy	1	0	0	0	1	0	No
Female	1	21	1	2	Skill acquisition or vocational centre	Yes	1	3		1		Penis Vagina Uterus	0	1	0	1	0	1	0	3	POOR	2	2	0	0	0	4	0	Yes	1	1	0	1	0	1	1	1	0	1	7	1	During pregnancy During breastfeeding	1	0	1	1	3	1	Yes
Female	1	24	1	2	Skill acquisition or vocational centre	Yes	1	2		3		Penis Scrotum Vagina Clitoris Uterus Ovaries	0	1	1	1	1	1	1	6	GOOD	2	2	0	2	0	6	1	Yes	1	1	0	1	0	0	1	1	0	1	6	1	During breastfeeding	0	0	1	1	2	0	Yes
Female	1	21	1	2	Skill acquisition or vocational centre	Yes	1	2		1		Vagina Penis Ovaries	0	1	0	1	0	0	1	3	POOR	2	2	0	0	0	4	0	Yes	1	1	1	1	0	1	1	1	1	1	9	1	During breastfeeding	0	0	1	1	2	0	Yes
Male	0	18	1	2	Skill acquisition or vocational centre	Yes	0	2		1		Testes Penis Scrotum Vagina Ovaries Uterus Clitoris	1	1	1	1	1	1	1	7	GOOD	2	2	0	0	0	4	0	Yes	1	1	0	1	0	1	1	1	0	1	7	1	During breastfeeding	0	0	1	1	2	0	Yes
Female	1	19	1	2	Skill acquisition or vocational centre	Yes	1	2		2		Testes Penis Scrotum Vagina Clitoris Ovaries Uterus	1	1	1	1	1	1	1	7	GOOD	2	2	0	0	0	4	0	Yes	1	1	0	1	0	1	1	1	0	0	6	1	During childbirth or labour	0	1	0	1	2	0	No
Female	1	17	1	2	Skill acquisition or vocational centre	Yes	1	2		1		Vagina Clitoris Ovaries	0	0	0	1	1	0	1	3	POOR	0	2	0	0	0	2	0	Yes	1	1	1	1	0	1	0	0	0	0	5	0	During pregnancy	1	0	0	1	2	0	Yes
Male	0	18	1	2	Skill acquisition or vocational centre	Yes	1	3		1		Testes Penis Scrotum Vagina Uterus Ovaries	1	1	1	1	0	1	1	6	GOOD	0	2	0	0	2	4	0	Yes	1	1	0	1	0	0	1	1	0	0	5	0	During childbirth or labour During breastfeeding	0	1	1	1	3	1	Yes
Male	0	18	1	3	Skill acquisition or vocational centre	Yes	1	2		2		Penis Scrotum Vagina Clitoris Ovaries	0	1	1	1	1	0	1	5	GOOD	0	2	2	2	0	6	1	Yes	1	1	0	1	0	0	1	0	0	1	5	0	During childbirth or labour	0	1	0	0	1	0	Yes
Male	0	22	1	1	Skill acquisition or vocational centre	Yes	1	2		1		Penis Vagina Clitoris Uterus Ovaries Testes	1	1	0	1	1	1	1	6	GOOD	0	2	0	0	0	2	0	Yes	1	1	1	1	0	1	1	1	0	1	8	1	During breastfeeding During pregnancy During childbirth or labour	1	1	1	1	4	1	Yes
Male	0	24	1	2	Skill acquisition or vocational centre	Yes	1	3		1		Penis Vagina	0	1	0	1	0	0	0	2	POOR	0	0	0	0	2	2	0	No						1	1	1	0	0	3	0							0	Yes
Male	0	19	1	2	Skill acquisition or vocational centre	Yes	1	2		3		Penis Vagina Ovaries Clitoris Uterus Testes Scrotum	1	1	1	1	1	1	1	7	GOOD	2	1	0	0	1	4	0	No						0	1	1	0	1	3	0							0	Yes
Male	0	17	1	2	Skill acquisition or vocational centre	Yes	1	2		3		Penis Testes Scrotum	1	1	1	0	0	0	0	3	POOR	0	2	0	0	0	2	0	Yes	1	1	0	1	0	1	1	1	0	1	7	1	During pregnancy During childbirth or labour During breastfeeding	1	1	1	1	4	1	Yes
Male	0	18	1	2	Skill acquisition or vocational centre	Yes	1	2		1		Testes Penis Vagina Clitoris Uterus Scrotum Ovaries	1	1	1	1	1	1	1	7	GOOD	0	2	0	0	2	4	0	Yes	1	1	1	1	0	0	1	1	0	1	7	1	During childbirth or labour During breastfeeding During pregnancy	1	1	1	1	4	1	Yes
Female	1	16	1	2	Skill acquisition or vocational centre	Yes	1	3		1		Penis Vagina	0	1	0	1	0	0	0	2	POOR	2	2	0	0	2	6	1	Yes	1	1	0	1	0	1	1	1	0	0	6	1	During pregnancy During childbirth or labour During breastfeeding	1	1	1	1	4	1	Yes
Female	1	24	1	2	Skill acquisition or vocational centre	Yes	0	2		1		Penis Vagina Uterus Ovaries	0	1	0	1	0	1	1	4	POOR	2	2	2	0	0	6	1	Yes	1	1	1	1	0	1	1	1	0	1	8	1	During breastfeeding During childbirth or labour	0	1	1	1	3	1	Yes
Female	1	17	1	2	Skill acquisition or vocational centre	No	0	2		1		Testes Penis Scrotum Vagina Clitoris Uterus Ovaries	1	1	1	1	1	1	1	7	GOOD	0	0	0	0	1	1	0	Yes	1	1	1	1	0	0	0	1	0	1	6	1	During childbirth or labour During breastfeeding	0	1	1	1	3	1	Yes
Female	1	18	1	2	Skill acquisition or vocational centre	Yes	1	3		1		Testes Penis Scrotum Vagina Clitoris Uterus Ovaries	1	1	1	1	1	1	1	7	GOOD	0	2	0	2	0	4	0	Yes	1	1	0	1	0	1	1	1	0	1	7	1	During pregnancy During breastfeeding During childbirth or labour	1	1	1	1	4	1	Yes
Female	1	23	1	1	Skill acquisition or vocational centre	Yes	1	3		1		Penis Vagina Clitoris Uterus Ovaries	0	1	0	1	1	1	1	5	GOOD	2	2	2	2	0	8	1	Yes	1	1	0	1	0	1	1	1	0	1	7	1	During breastfeeding	0	0	1	1	2	0	Yes
Female	1	24	1	2	Skill acquisition or vocational centre	No	0	2		1		Penis Vagina Uterus	0	1	0	1	0	1	0	3	POOR	1	1	0	1	1	4	0	Yes	1	1	1	1	0	1	1	1	1	1	9	1	During pregnancy During breastfeeding During childbirth or labour	1	1	1	0	3	1	No
Male	0	18	1	2	Skill acquisition or vocational centre	Yes	1	3		1		Scrotum Penis Vagina Clitoris Uterus Ovaries	0	1	1	1	1	1	1	6	GOOD	2	0	0	0	0	2	0	Yes	1	1	0	1	0	1	1	1	0	1	7	1	During pregnancy During childbirth or labour During breastfeeding	1	1	1	0	3	1	Yes
Male	0	23	1	2	Skill acquisition or vocational centre	Yes	1	3		1		Penis Vagina Uterus	0	1	0	1	0	1	0	3	POOR	2	0	2	0	1	5	0	Yes	1	1	1	1	1	1	1	1	1	0	9	1	During pregnancy During childbirth or labour During breastfeeding	1	1	1	0	3	1	Yes
Female	1	17	1	2	Skill acquisition or vocational centre	No	0	3		1		Penis Vagina Ovaries Uterus	0	1	0	1	0	1	1	4	POOR	2	1	0	2	0	5	0	Yes	0	1	0	1	0	1	1	1	0	1	6	1	During breastfeeding	0	0	1	1	2	0	No
Female	1	19	1	2	Skill acquisition or vocational centre	Yes	1	3		1		Penis Testes Vagina Clitoris Uterus Ovaries	1	1	0	1	1	1	1	6	GOOD	2	2	0	0	0	4	0	Yes	1	1	1	1	0	1	1	1	0	1	8	1	During breastfeeding During pregnancy During childbirth or labour	1	1	1	1	4	1	No
Female	1	17	1	2	Skill acquisition or vocational centre	Yes	0	2		1		Testes Scrotum Penis Vagina Uterus Ovaries	1	1	1	1	0	1	1	6	GOOD	2	2	0	2	0	6	1	Yes	1	1	0	1	0	1	1	1	0	1	7	1	During pregnancy During childbirth or labour During breastfeeding	1	1	1	0	3	1	No
Male	0	23	1	1	Skill acquisition or vocational centre	Yes	1	2		1		Testes Penis Scrotum Vagina Clitoris Uterus Ovaries	1	1	1	1	1	1	1	7	GOOD	2	2	0	2	0	6	1	Yes	1	1	0	1	0	1	1	1	0	1	7	1	During breastfeeding	0	0	1	1	2	0	Yes
Male	0	17	1	2	Skill acquisition or vocational centre	Yes	1	3		1		Penis Vagina Uterus	0	1	0	1	0	1	0	3	POOR	2	2	0	2	0	6	1	Yes	1	1	0	0	0	1	1	1	1	0	6	1	During pregnancy During childbirth or labour During breastfeeding	1	1	1	1	4	1	Yes
Female	1	23	1	2	Skill acquisition or vocational centre	Yes	1	2		1		Penis Scrotum Vagina Clitoris Uterus Ovaries Testes	1	1	1	1	1	1	1	7	GOOD	2	2	0	1	0	5	0	Yes	1	1	0	1	0	1	1	1	0	1	7	1	During pregnancy During childbirth or labour During breastfeeding	1	1	1	1	4	1	Yes
Female	1	18	1	2	Skill acquisition or vocational centre	Yes	1	2		1		Penis Vagina Uterus	0	1	0	1	0	1	0	3	POOR	2	2	0	2	0	6	1	Yes	1	1	1	1	0	1	1	1	0	0	7	1	During breastfeeding	0	0	1	1	2	0	No
Female	1	22	1	2	Skill acquisition or vocational centre	Yes	0	2		2		Vagina	0	0	0	1	0	0	0	1	POOR	2	1	1	1	1	6	1	Yes	1	1	1	1	0	1	1	1	0	1	8	1	During breastfeeding During pregnancy During childbirth or labour	1	1	1	0	3	1	No
Male	0	17	1	2	Skill acquisition or vocational centre	Yes	1	2		1		Testes Penis Vagina Uterus Ovaries	1	1	0	1	0	1	1	5	GOOD	2	2	0	0	0	4	0	Yes	1	1	0	1	0	1	1	1	0	1	7	1	During pregnancy During breastfeeding During childbirth or labour	1	1	1	1	4	1	Yes
Female	1	15	1	2	Skill acquisition or vocational centre	Yes	1	3		1		Testes Penis Vagina Clitoris Uterus Ovaries	1	1	0	1	1	1	1	6	GOOD	2	2	0	0	0	4	0	Yes	1	0	0	1	0	1	1	1	0	1	6	1	During breastfeeding	0	0	1	0	1	0	No
Female	1	18	1	1	Skill acquisition or vocational centre	Yes	1	2		1		Testes Penis Scrotum Vagina Clitoris Uterus Ovaries	1	1	1	1	1	1	1	7	GOOD	0	2	0	0	0	2	0	Yes	1	1	0	1	0	1	1	1	0	1	7	1	During breastfeeding	0	0	1	0	1	0	Yes
Female	1	16	1	2	Skill acquisition or vocational centre	Yes	1	2		3		Vagina Clitoris Uterus Ovaries Penis	0	1	0	1	1	1	1	5	GOOD	0	2	0	0	0	2	0	Yes	1	1	0	1	0	1	1	1	0	1	7	1	During breastfeeding	0	0	1	0	1	0	Yes
Female	1	16	1	2	Skill acquisition or vocational centre	Yes	1	3		1		Testes Clitoris Vagina Uterus Ovaries Penis Scrotum	1	1	1	1	1	1	1	7	GOOD	2	2	0	0	0	4	0	Yes	1	1	0	1	0	1	1	1	0	1	7	1	During pregnancy During breastfeeding	1	0	1	1	3	1	No
Female	1	18	1	2	Skill acquisition or vocational centre	Yes	1	3		1		Testes Penis Vagina Uterus Ovaries	1	1	0	1	0	1	1	5	GOOD	2	2	0	0	0	4	0	Yes	1	1	0	1	0	1	1	1	0	0	6	1	During breastfeeding	0	0	1	0	1	0	No
Female	1	22	1	2	Skill acquisition or vocational centre	Yes	1	2		1		Penis Scrotum Vagina Clitoris Uterus Ovaries	0	1	1	1	1	1	1	6	GOOD	0	2	0	0	0	2	0	Yes	1	1	0	1	0	1	1	1	1	1	8	1	Less Secondary	0	0	0	0	0	0	Yes
Female	1	17	1	2	Skill acquisition or vocational centre	Yes	1	2		1		Penis Vagina Ovaries	0	1	0	1	0	0	1	3	POOR	2	1	0	0	1	4	0	Yes	1	1	1	1	0	1	1	1	1	1	9	1	Less Secondary	0	0	0	0	0	0	Yes
Female	1	16	1	2	Skill acquisition or vocational centre	Yes	0	2		1		Testes Penis Scrotum Vagina Clitoris Uterus Ovaries	1	1	1	1	1	1	1	7	GOOD	0	2	0	0	0	2	0	Yes	1	1	0	1	0	0	0	1	0	1	5	0	During childbirth or labour During breastfeeding	0	1	1	1	3	1	Yes
Female	1	17	1	2	Skill acquisition or vocational centre	Yes	0	3		3		Vagina Scrotum Uterus Ovaries	0	0	1	1	0	1	1	4	POOR	0	2	0	0	1	3	0	Yes	1	0	0	1	0	1	0	1	0	1	5	0	During breastfeeding	0	0	1	0	1	0	No
Female	1	19	1	2	Skill acquisition or vocational centre	Yes	0	3		1		Testes Penis Vagina	1	1	0	1	0	0	0	3	POOR	0	2	0	2	0	4	0	Yes	0	1	0	1	0	0	0	1	1	1	5	0	During breastfeeding	0	0	1	1	2	0	No
Female	1	21	1	3	Skill acquisition or vocational centre	Yes	0	2		1		Penis Vagina	0	1	0	1	0	0	0	2	POOR	0	0	0	0	0	0	0	Yes	1	1	0	1	0	0	0	1	0	1	5	0	During breastfeeding	0	0	1	0	1	0	No
Male	0	17	1	2	Skill acquisition or vocational centre	Yes	0	3		1		Testes Penis Scrotum Vagina Clitoris Uterus Ovaries	1	1	1	1	1	1	1	7	GOOD	2	2	0	0	0	4	0	Yes	1	1	1	1	0	1	1	1	1	1	9	1	During pregnancy	1	0	0	1	2	0	Yes
Female	1	19	1	2	Skill acquisition or vocational centre	Yes	1	2		1		Testes Penis Scrotum Vagina Clitoris Uterus Ovaries	1	1	1	1	1	1	1	7	GOOD	2	2	0	1	0	5	0	Yes	1	1	0	1	0	1	1	1	0	1	7	1	During childbirth or labour	0	1	0	1	2	0	Yes
Female	1	23	1	2	Skill acquisition or vocational centre	Yes	1	2		1		Testes Penis Scrotum Vagina Clitoris Uterus Ovaries	1	1	1	1	1	1	1	7	GOOD	0	2	0	0	0	2	0	Yes	1	1	0	1	0	1	1	0	0	1	6	1	During breastfeeding	0	0	1	1	2	0	Yes
Female	1	17	1	2	Skill acquisition or vocational centre	Yes	0	2		1		Penis Scrotum Vagina Clitoris Uterus Ovaries	0	1	1	1	1	1	1	6	GOOD	2	2	0	0	0	4	0	Yes	1	1	0	1	0	0	1	1	0	1	6	1	During breastfeeding During pregnancy	1	0	1	1	3	1	Yes
Male	0	17	1	2	Skill acquisition or vocational centre	No	0	2		1		Scrotum Vagina	0	0	1	1	0	0	0	2	POOR	2	2	0	0	0	4	0	Yes	1	1	1	1	0	1	1	1	1	1	9	1	During pregnancy	1	0	0	1	2	0	Yes
Female	1	23	1	3	Skill acquisition or vocational centre	Yes	1	2		1		Penis Vagina Clitoris Uterus Ovaries	0	1	0	1	1	1	1	5	GOOD	2	2	0	0	1	5	0	Yes	1	1	1	1	0	1	1	1	0	1	8	1	During breastfeeding	0	0	1	1	2	0	Yes
Male	0	22	1	2	Skill acquisition or vocational centre	Yes	1	2		1		Testes Penis Scrotum Vagina Clitoris Uterus Ovaries	1	1	1	1	1	1	1	7	GOOD	0	2	0	0	0	2	0	Yes	1	1	1	1	0	1	1	1	0	1	8	1	During breastfeeding	0	0	1	0	1	0	Yes
Female	1	18	1	2	Skill acquisition or vocational centre	Yes	1	2		2		Testes Penis Scrotum Vagina Uterus Clitoris Ovaries	1	1	1	1	1	1	1	7	GOOD	2	2	0	0	0	4	0	Yes	1	1	1	1	0	0	1	1	0	1	7	1	During pregnancy	1	0	0	0	1	0	No
Male	0	17	1	2	Skill acquisition or vocational centre	Yes	1	2		1		Penis Testes Scrotum Vagina Clitoris Uterus Ovaries	1	1	1	1	1	1	1	7	GOOD	2	2	0	0	0	4	0	Yes	1	1	0	1	0	1	1	1	0	1	7	1	During breastfeeding	0	0	1	1	2	0	Yes
Female	1	21	1	2	Skill acquisition or vocational centre	Yes	1	2		1		Testes Penis Scrotum Vagina Clitoris Uterus Ovaries	1	1	1	1	1	1	1	7	GOOD	2	2	0	0	0	4	0	Yes	1	1	0	1	0	1	1	1	0	1	7	1	During pregnancy	1	0	0	1	2	0	Yes
Female	1	17	1	2	Skill acquisition or vocational centre	Yes	1	3		1		Penis Vagina Testes	1	1	0	1	0	0	0	3	POOR	0	2	0	0	0	2	0	Yes	1	1	1	1	0	1	1	1	0	0	7	1	During pregnancy During breastfeeding	1	0	1	1	3	1	No
Male	0	18	1	2	Skill acquisition or vocational centre	Yes	1	3		1		Testes Scrotum Vagina Clitoris Ovaries	1	0	1	1	1	0	1	5	GOOD	0	1	0	0	0	1	0	Yes	1	1	0	1	0	1	1	1	0	1	7	1	During childbirth or labour During breastfeeding	0	1	1	1	3	1	Yes
Male	0	18	1	2	Skill acquisition or vocational centre	Yes	1	2		1		Testes Penis Vagina Ovaries	1	1	0	1	0	0	1	4	POOR	2	2	0	2	0	6	1	Yes	1	1	0	1	0	0	1	0	0	1	5	0	During pregnancy	1	0	0	0	1	0	Yes
Female	1	24	1	1	Skill acquisition or vocational centre	Yes	1	2		1		Testes Penis Scrotum Vagina Clitoris Uterus Ovaries	1	1	1	1	1	1	1	7	GOOD	0	2	0	0	0	2	0	Yes	1	0	0	1	0	0	1	0	0	1	4	0	During pregnancy	1	0	0	1	2	0	Yes
Male	0	21	1	2	Skill acquisition or vocational centre	Yes	1	2		1		Testes Penis Scrotum Vagina Clitoris Uterus Ovaries	1	1	1	1	1	1	1	7	GOOD	0	1	0	0	0	1	0	Yes	1	1	0	1	0	1	1	0	0	1	6	1	Less Secondary	0	0	0	1	1	0	Yes
Female	1	24	0	1	Skill acquisition or vocational centre	Yes	1	2		1		Penis Scrotum Vagina Clitoris Ovaries	0	1	1	1	1	0	1	5	GOOD	2	2	0	1	0	5	0	Yes	1	1	1	1	0	1	1	0	0	1	7	1	During pregnancy During childbirth or labour During breastfeeding	1	1	1	0	3	1	Yes
Female	1	17	1	2	Skill acquisition or vocational centre	Yes	1	2		2		Testes Penis Scrotum Ovaries Vagina	1	1	1	1	0	0	1	5	GOOD	0	2	0	1	0	3	0	Yes	1	1	1	1	0	1	1	1	1	1	9	1	Less Secondary	0	0	0	0	0	0	Yes
Male	0	20	1	2	Skill acquisition or vocational centre	Yes	1	2		1		Testes Penis Scrotum Vagina Clitoris Uterus Ovaries	1	1	1	1	1	1	1	7	GOOD	1	2	0	0	2	5	0	Yes	1	1	1	1	0	1	1	0	1	1	8	1	Less Secondary	0	0	0	0	0	0	Yes
Female	1	23	1	1	Skill acquisition or vocational centre	Yes	0	2		1		Testes Penis Scrotum Vagina Clitoris Uterus Ovaries	1	1	1	1	1	1	1	7	GOOD	0	2	0	0	0	2	0	Yes	1	0	0	1	0	0	1	0	0	1	4	0	During pregnancy	1	0	0	0	1	0	Yes
Female	1	22	1	1	Skill acquisition or vocational centre	Yes	1	2		1		Testes Penis Scrotum Vagina Clitoris Uterus Ovaries	1	1	1	1	1	1	1	7	GOOD	0	2	0	0	0	2	0	Yes	1	1	0	1	0	0	1	1	0	1	6	1	During pregnancy During breastfeeding	1	0	1	1	3	1	Yes
Female	1	24	0	1	Skill acquisition or vocational centre	Yes	0	2		2		Testes Penis Scrotum Vagina Clitoris Uterus Ovaries	1	1	1	1	1	1	1	7	GOOD	0	2	0	1	2	5	0	Yes	1	1	1	1	0	0	0	1	1	1	7	1	During breastfeeding	0	0	1	1	2	0	Yes
Female	1	24	1	1	Skill acquisition or vocational centre	Yes	1	2		1		Testes Penis Scrotum Vagina Clitoris Uterus Ovaries	1	1	1	1	1	1	1	7	GOOD	2	0	0	0	0	2	0	Yes	1	0	0	1	0	0	1	0	0	1	4	0	During childbirth or labour	0	1	0	0	1	0	Yes
Female	1	24	1	1	Skill acquisition or vocational centre	Yes	1	3		1		Testes Penis Scrotum Vagina Clitoris Uterus Ovaries	1	1	1	1	1	1	1	7	GOOD	1	2	0	0	0	3	0	Yes	1	1	1	1	0	1	1	1	1	1	9	1	During childbirth or labour During breastfeeding	0	1	1	1	3	1	No
Female	1	24	0	2	Skill acquisition or vocational centre	Yes	1	2		1		Testes Penis Vagina Uterus Ovaries	1	1	0	1	0	1	1	5	GOOD	2	2	0	0	0	4	0	Yes	1	1	0	1	0	1	1	1	0	1	7	1	During childbirth or labour	0	1	0	1	2	0	Yes
Female	1	23	1	2	Skill acquisition or vocational centre	Yes	1	2		1		Testes Penis Scrotum Vagina Clitoris Uterus Ovaries	1	1	1	1	1	1	1	7	GOOD	2	2	0	0	0	4	0	Yes	1	1	0	1	0	1	1	1	0	1	7	1	During childbirth or labour	0	1	0	0	1	0	Yes
Female	1	23	1	1	Skill acquisition or vocational centre	Yes	0	2		1		Testes Penis Scrotum Vagina Clitoris Uterus Ovaries	1	1	1	1	1	1	1	7	GOOD	2	2	0	2	0	6	1	Yes	1	1	1	1	0	1	1	1	0	1	8	1	During childbirth or labour	0	1	0	1	2	0	Yes
Male	0	20	1	2	Skill acquisition or vocational centre	Yes	1	3		1		Ovaries Uterus Clitoris Vagina Scrotum Penis Testes	1	1	1	1	1	1	1	7	GOOD	0	1	0	0	0	1	0	Yes	1	1	1	0	0	1	1	1	0	1	7	1	During breastfeeding	0	0	1	0	1	0	Yes
Female	1	23	1	2	Skill acquisition or vocational centre	Yes	1	2		1		Testes Penis Ovaries Uterus Vagina	1	1	0	1	0	1	1	5	GOOD	0	1	0	1	0	2	0	Yes	1	1	0	1	0	1	1	1	0	1	7	1	Less Secondary	0	0	0	0	0	0	No
Female	1	22	1	2	Skill acquisition or vocational centre	Yes	1	2		1		Testes Penis Uterus Ovaries Vagina Clitoris	1	1	0	1	1	1	1	6	GOOD	0	0	0	1	0	1	0	Yes	1	1	0	1	0	1	1	1	0	1	7	1	During breastfeeding	0	0	1	0	1	0	Yes
Male	0	22	1	2	Skill acquisition or vocational centre	Yes	1	2		2		Penis Scrotum Ovaries Uterus Vagina	0	1	1	1	0	1	1	5	GOOD	0	0	0	0	0	0	0	Yes	1	1	1	1	0	1	1	1	0	1	8	1	During breastfeeding	0	0	1	0	1	0	Yes
Female	1	24	1	2	Skill acquisition or vocational centre	Yes	1	1		2		Testes Scrotum Vagina Ovaries Uterus Clitoris	1	0	1	1	1	1	1	6	GOOD	0	0	0	1	0	1	0	Yes	1	1	0	1	0	1	1	1	0	1	7	1	During breastfeeding	0	0	1	0	1	0	Yes
Female	1	24	0	1	Skill acquisition or vocational centre	Yes	1	2		1		Testes Scrotum Vagina Clitoris Uterus Ovaries Penis	1	1	1	1	1	1	1	7	GOOD	0	0	0	1	0	1	0	Yes	1	1	0	1	0	1	1	1	0	1	7	1	During breastfeeding During childbirth or labour	0	1	1	1	3	1	Yes
Female	1	24	1	2	Skill acquisition or vocational centre	Yes	1	2		1		Penis Vagina Uterus Clitoris Ovaries	0	1	0	1	1	1	1	5	GOOD	0	2	0	2	1	5	0	Yes	1	1	0	1	0	1	1	1	0	1	7	1	During childbirth or labour During breastfeeding	0	1	1	1	3	1	Yes
Female	1	24	1	2	Skill acquisition or vocational centre	Yes	1	2		1		Testes Penis Vagina Clitoris Ovaries	1	1	0	1	1	0	1	5	GOOD	0	1	0	1	0	2	0	Yes	1	1	1	1	0	1	1	1	0	1	8	1	During childbirth or labour During breastfeeding	0	1	1	1	3	1	Yes
Female	1	19	1	2	Skill acquisition or vocational centre	Yes	1	3		1		Penis Vagina Uterus Clitoris	0	1	0	1	1	1	0	4	POOR	0	2	0	1	0	3	0	Yes	1	1	0	1	0	1	1	1	0	1	7	1	During childbirth or labour During breastfeeding During pregnancy	1	1	1	1	4	1	Yes
Female	1	24	0	2	Skill acquisition or vocational centre	Yes	0	3		1		Penis Vagina	0	1	0	1	0	0	0	2	POOR	0	2	0	0	0	2	0	Yes	1	1	0	0	0	1	1	0	0	0	4	0	During pregnancy	1	0	0	1	2	0	Yes
Female	1	21	1	2	Skill acquisition or vocational centre	Yes	1	2		2		Ovaries Uterus Clitoris Vagina Penis Testes	1	1	0	1	1	1	1	6	GOOD	2	2	0	0	0	4	0	Yes	1	1	0	1	0	0	1	0	0	0	4	0	During breastfeeding During pregnancy	1	0	1	1	3	1	Yes
Female	1	16	1	2	Skill acquisition or vocational centre	Yes	1	2		1		Penis Scrotum Vagina Clitoris Ovaries	0	1	1	1	1	0	1	5	GOOD	0	2	0	0	0	2	0	Yes	1	1	0	1	0	0	1	1	0	1	6	1	During childbirth or labour	0	1	0	1	2	0	No
Male	0	24	1	2	Skill acquisition or vocational centre	Yes	1	3		1		Penis Vagina	0	1	0	1	0	0	0	2	POOR	0	2	0	0	0	2	0	Yes	1	1	0	0	0	1	1	1	0	1	6	1	During breastfeeding	0	0	1	0	1	0	Yes
Female	1	17	1	2	Skill acquisition or vocational centre	Yes	1	2		3		Penis Vagina Ovaries Uterus	0	1	0	1	0	1	1	4	POOR	2	2	0	0	0	4	0	Yes	1	1	0	1	0	0	0	1	0	1	5	0	During breastfeeding	0	0	1	1	2	0	Yes
Male	0	17	1	2	Skill acquisition or vocational centre	Yes	1	3		1		Penis Vagina	0	1	0	1	0	0	0	2	POOR	2	2	0	0	0	4	0	Yes	1	1	0	1	0	1	0	1	0	1	6	1	During childbirth or labour	0	1	0	1	2	0	Yes
Female	1	17	1	2	Skill acquisition or vocational centre	Yes	1	2		2		Vagina Penis	0	1	0	1	0	0	0	2	POOR	2	0	0	0	0	2	0	Yes	1	1	0	1	0	0	0	0	0	1	4	0	During breastfeeding	0	0	1	1	2	0	No
Female	1	24	1	1	Skill acquisition or vocational centre	Yes	1	2		2		Penis Scrotum Vagina Clitoris Uterus Ovaries Testes	1	1	1	1	1	1	1	7	GOOD	0	2	0	0	0	2	0	Yes	1	1	0	1	0	1	1	1	0	1	7	1	During pregnancy	1	0	0	1	2	0	Yes
Female	1	24	1	2	Skill acquisition or vocational centre	Yes	1	2		1		Penis Vagina	0	1	0	1	0	0	0	2	POOR	0	0	0	1	0	1	0	Yes	1	1	0	0	0	1	0	1	0	0	4	0	During pregnancy	1	0	0	1	2	0	Yes
Female	1	24	0	1	Skill acquisition or vocational centre	Yes	1	3		1		Testes Penis Scrotum Vagina Clitoris Uterus Ovaries	1	1	1	1	1	1	1	7	GOOD	1	1	0	2	0	4	0	Yes	1	0	0	1	0	1	1	1	0	1	6	1	During childbirth or labour	0	1	0	1	2	0	Yes
Male	0	17	1	2	Skill acquisition or vocational centre	Yes	1	3		1		Penis Testes Scrotum Clitoris Vagina	1	1	1	1	1	0	0	5	GOOD	0	0	0	0	1	1	0	Yes	1	1	0	1	0	1	1	1	0	1	7	1	During pregnancy	1	0	0	0	1	0	Yes
Female	1	16	1	2	Skill acquisition or vocational centre	Yes	0	2		3		Testes Penis Scrotum Vagina Clitoris Uterus Ovaries	1	1	1	1	1	1	1	7	GOOD	2	1	0	0	0	3	0	Yes	1	1	0	1	0	0	1	1	0	1	6	1	During breastfeeding During childbirth or labour	0	1	1	1	3	1	No
Female	1	20	1	2	Skill acquisition or vocational centre	Yes	1	2		1		Penis Scrotum Vagina Clitoris Uterus Ovaries	0	1	1	1	1	1	1	6	GOOD	0	2	0	0	0	2	0	Yes	1	1	0	1	0	0	0	1	0	0	4	0	During breastfeeding	0	0	1	1	2	0	Yes
Male	0	22	1	2	Skill acquisition or vocational centre	No	1	2		2		Testes Penis Scrotum Vagina Clitoris Uterus Ovaries	1	1	1	1	1	1	1	7	GOOD	2	2	0	0	0	4	0	Yes	1	1	0	1	0	1	1	0	0	1	6	1	During childbirth or labour	0	1	0	1	2	0	Yes
Female	1	24	1	2	Skill acquisition or vocational centre	Yes	0	1		3		Testes Penis Vagina Clitoris Uterus Ovaries	1	1	0	1	1	1	1	6	GOOD	0	2	0	0	0	2	0	Yes	1	1	1	1	0	0	1	1	0	1	7	1	During childbirth or labour During breastfeeding	0	1	1	1	3	1	Yes
Female	1	24	1	2	Skill acquisition or vocational centre	Yes	1	2		2		Penis Vagina Ovaries	0	1	0	1	0	0	1	3	POOR	0	0	0	0	0	0	0	Yes	1	1	0	1	0	1	1	1	0	1	7	1	During breastfeeding	0	0	1	1	2	0	Yes
Female	1	19	1	2	Skill acquisition or vocational centre	Yes	0	3		1		Penis Scrotum Vagina Clitoris Uterus Ovaries	0	1	1	1	1	1	1	6	GOOD	2	2	0	2	0	6	1	Yes	1	1	1	1	0	0	1	0	0	1	6	1	During pregnancy During breastfeeding	1	0	1	1	3	1	Yes
Female	1	24	0	1	Skill acquisition or vocational centre	Yes	1	2		1		Penis Vagina Clitoris Uterus Ovaries	0	1	0	1	1	1	1	5	GOOD	2	2	0	2	0	6	1	Yes	1	1	0	1	0	0	1	0	0	1	5	0	During pregnancy During childbirth or labour	1	1	0	1	3	1	Yes
Female	1	24	1	2	Skill acquisition or vocational centre	Yes	1	2		1		Penis Scrotum Vagina Clitoris Uterus Ovaries	0	1	1	1	1	1	1	6	GOOD	2	2	0	0	0	4	0	Yes	1	1	0	1	0	1	1	1	1	1	8	1	During pregnancy During childbirth or labour	1	1	0	1	3	1	Yes
Female	1	17	1	2	Skill acquisition or vocational centre	Yes	1	2		1		Testes Penis Scrotum Vagina Clitoris Uterus Ovaries	1	1	1	1	1	1	1	7	GOOD	2	2	0	0	0	4	0	Yes	1	1	0	1	0	0	1	1	0	1	6	1	During breastfeeding	0	0	1	1	2	0	No
Female	1	18	1	2	Skill acquisition or vocational centre	Yes	1	2		1		Testes Penis Scrotum Vagina Clitoris Uterus Ovaries	1	1	1	1	1	1	1	7	GOOD	2	2	0	0	0	4	0	Yes	1	1	0	1	0	1	0	1	1	1	7	1	During breastfeeding	0	0	1	0	1	0	No
Male	0	23	1	2	Skill acquisition or vocational centre	Yes	1	2		1		Penis Vagina Ovaries	0	1	0	1	0	0	1	3	POOR	0	2	0	0	0	2	0	Yes	1	1	0	1	0	1	1	1	0	1	7	1	During childbirth or labour During breastfeeding	0	1	1	1	3	1	Yes
Male	0	17	1	2	Skill acquisition or vocational centre	Yes	1	3		1		Penis Vagina	0	1	0	1	0	0	0	2	POOR	2	0	0	0	0	2	0	Yes	1	1	0	1	0	1	1	1	0	1	7	1	During pregnancy During breastfeeding During childbirth or labour	1	1	1	1	4	1	Yes
Female	1	24	1	1	Skill acquisition or vocational centre	Yes	1	1		2		Testes Penis Scrotum Vagina Clitoris Uterus Ovaries	1	1	1	1	1	1	1	7	GOOD	2	2	0	1	0	5	0	Yes	1	1	0	1	0	1	1	0	0	1	6	1	During breastfeeding	0	0	1	0	1	0	Yes
Male	0	21	1	2	Skill acquisition or vocational centre	Yes	1	3		3		Testes Penis Vagina Uterus Ovaries	1	1	0	1	0	1	1	5	GOOD	0	2	0	0	0	2	0	Yes	1	1	0	1	0	1	1	1	0	0	6	1	During childbirth or labour During breastfeeding	0	1	1	1	3	1	Yes
Female	1	23	1	1	Skill acquisition or vocational centre	Yes	0	1		3		Penis Vagina Clitoris Ovaries Uterus Testes Scrotum	1	1	1	1	1	1	1	7	GOOD	2	2	0	2	0	6	1	Yes	1	1	0	1	0	1	1	0	0	1	6	1	During pregnancy	1	0	0	0	1	0	Yes
Female	1	19	1	2	Skill acquisition or vocational centre	Yes	1	2		1		Testes Penis Vagina Clitoris Uterus Ovaries	1	1	0	1	1	1	1	6	GOOD	0	2	0	0	0	2	0	Yes	1	1	1	1	0	1	1	1	1	1	9	1	Less Secondary	0	0	0	0	0	0	Yes
Female	1	15	1	3	Government technical school	No	0	2		1		Penis Vagina Uterus Ovaries	0	1	0	1	0	1	1	4	POOR	0	0	2	2	2	6	1	Yes	1	1	1	1	0	1	1	1	0	1	8	1	During breastfeeding	0	0	1	0	1	0	Yes
Male	0	16	1	3	Government technical school	No	1	2		2		Testes Penis Scrotum Vagina Ovaries Uterus	1	1	1	1	0	1	1	6	GOOD	0	2	0	0	0	2	0	Yes	1	1	0	1	0	1	1	1	0	1	7	1	During pregnancy	1	0	0	0	1	0	Yes
Male	0	18	1	2	Government technical school	Yes	1	2		2		Penis	0	1	0	0	0	0	0	1	POOR	0	1	0	0	0	1	0	No						0	0	1	0	1	2	0							0	Yes
Male	0	16	1	3	Government technical school	Yes	0	2		1		Testes Penis Scrotum Vagina Clitoris Uterus Ovaries	1	1	1	1	1	1	1	7	GOOD	0	0	0	0	0	0	0	Yes	1	1	0	1	0	1	1	1	0	1	7	1	During childbirth or labour During breastfeeding	0	1	1	1	3	1	Yes
Female	1	19	1	2	Government technical school	Yes	1	3		1		Testes Penis Scrotum Vagina Clitoris Uterus Ovaries	1	1	1	1	1	1	1	7	GOOD	2	0	0	0	0	2	0	Yes	1	1	0	1	0	1	1	1	0	1	7	1	During childbirth or labour During breastfeeding During pregnancy	1	1	1	0	3	1	Yes
Male	0	17	1	3	Government technical school	Yes	1	3		1		Testes Penis Scrotum Vagina Uterus Ovaries	1	1	1	1	0	1	1	6	GOOD	2	2	0	2	0	6	1	Yes	1	1	0	1	0	1	1	0	0	1	6	1	Less Secondary	0	0	0	0	0	0	Yes
Male	0	17	1	3	Government technical school	Yes	0	3		1		Testes Penis Scrotum Vagina Clitoris Uterus Ovaries	1	1	1	1	1	1	1	7	GOOD	0	2	0	2	0	4	0	Yes	1	0	0	1	0	0	1	0	0	1	4	0	During breastfeeding	0	0	1	1	2	0	Yes
Male	0	22	1	2	Government technical school	Yes	1	3		1		Testes Penis Scrotum Vagina Clitoris Uterus Ovaries	1	1	1	1	1	1	1	7	GOOD	0	0	0	0	2	2	0	Yes	1	0	0	1	0	0	1	0	0	1	4	0	During breastfeeding	0	0	1	0	1	0	Yes
Male	0	18	1	3	Government technical school	Yes	1	2		1		Testes Penis Scrotum Vagina Clitoris Uterus Ovaries	1	1	1	1	1	1	1	7	GOOD	0	0	2	0	0	2	0	No						1	1	1	0	1	4	0							0	Yes
Male	0	19	1	3	Government technical school	Yes	1	3		1		Testes Penis Scrotum Vagina Clitoris Uterus Ovaries	1	1	1	1	1	1	1	7	GOOD	2	2	0	0	0	4	0	Yes	1	1	1	1	0	0	1	1	0	1	7	1	During childbirth or labour During breastfeeding	0	1	1	0	2	0	Yes
Female	1	18	1	3	Government technical school	Yes	1	3		1		Testes Penis Scrotum Vagina Clitoris Uterus Ovaries	1	1	1	1	1	1	1	7	GOOD	2	0	0	0	0	2	0	Yes	1	1	1	1	0	1	1	1	0	1	8	1	During childbirth or labour During breastfeeding During pregnancy	1	1	1	1	4	1	Yes
Male	0	21	1	3	Government technical school	Yes	0	2		1		Testes Penis Scrotum Vagina Clitoris Uterus Ovaries	1	1	1	1	1	1	1	7	GOOD	0	2	0	0	0	2	0	Yes	1	1	1	1	0	1	1	1	0	1	8	1	During breastfeeding During childbirth or labour During pregnancy	1	1	1	0	3	1	Yes
Male	0	19	1	3	Government technical school	No	0	2		1		Testes Penis Scrotum Vagina Clitoris Uterus Ovaries	1	1	1	1	1	1	1	7	GOOD	0	0	0	2	0	2	0	Yes	1	1	1	1	0	1	1	1	0	1	8	1	During pregnancy During childbirth or labour During breastfeeding	1	1	1	1	4	1	Yes
Female	1	16	1	3	Government technical school	Yes	1	2		2		Testes Penis Scrotum Vagina Clitoris Uterus Ovaries	1	1	1	1	1	1	1	7	GOOD	0	2	0	0	0	2	0	Yes	1	1	0	1	0	1	1	1	0	1	7	1	During childbirth or labour During breastfeeding	0	1	1	1	3	1	No
Female	1	18	1	3	Government technical school	Yes	1	2		1		Testes Penis Scrotum Vagina Clitoris Uterus Ovaries	1	1	1	1	1	1	1	7	GOOD	2	0	0	0	0	2	0	Yes	1	1	0	1	0	1	1	1	0	1	7	1	During pregnancy During childbirth or labour During breastfeeding	1	1	1	1	4	1	Yes
Female	1	15	1	3	Government technical school	Yes	1	3		1		Testes Penis Scrotum Vagina Clitoris Uterus Ovaries	1	1	1	1	1	1	1	7	GOOD	0	0	0	2	0	2	0	No						1	1	1	0	1	4	0							0	Yes
Female	1	19	1	3	Government technical school	Yes	1	3		1		Testes Penis Scrotum Vagina Clitoris Uterus Ovaries	1	1	1	1	1	1	1	7	GOOD	0	0	0	0	0	0	0	Yes	1	1	1	1	0	1	1	1	0	1	8	1	During pregnancy During breastfeeding During childbirth or labour	1	1	1	1	4	1	Yes
Male	0	20	1	3	Government technical school	Yes	1	3		1		Penis Testes Scrotum Vagina Clitoris Uterus Ovaries	1	1	1	1	1	1	1	7	GOOD	0	2	0	0	0	2	0	Yes	1	1	1	1	0	1	1	1	0	1	8	1	During breastfeeding During childbirth or labour During pregnancy	1	1	1	1	4	1	Yes
Male	0	18	1	3	Government technical school	Yes	1	3		1		Testes Penis Scrotum Vagina Ovaries	1	1	1	1	0	0	1	5	GOOD	2	0	0	0	0	2	0	Yes	1	1	1	1	1	1	1	0	0	1	8	1	During pregnancy During childbirth or labour During breastfeeding	1	1	1	1	4	1	Yes
Female	1	18	1	3	Government technical school	Yes	0	3		1		Testes Penis Scrotum Vagina Clitoris Uterus Ovaries	1	1	1	1	1	1	1	7	GOOD	0	0	0	0	0	0	0	Yes	1	1	1	1	0	1	1	1	0	1	8	1	During pregnancy During childbirth or labour During breastfeeding	1	1	1	1	4	1	No
Female	1	18	1	3	Government technical school	No	1	2		1		Testes Penis Scrotum Vagina Clitoris Uterus Ovaries	1	1	1	1	1	1	1	7	GOOD	0	2	0	0	0	2	0	Yes	1	1	1	1	0	1	0	0	0	1	6	1	During breastfeeding During childbirth or labour During pregnancy	1	1	1	1	4	1	Yes
Female	1	18	1	3	Government technical school	Yes	1	3		1		Testes Penis Scrotum Vagina Clitoris Uterus Ovaries	1	1	1	1	1	1	1	7	GOOD	2	2	0	0	0	4	0	Yes	1	1	1	1	0	1	1	0	0	1	7	1	During childbirth or labour During breastfeeding During pregnancy	1	1	1	1	4	1	Yes
Male	0	18	1	3	Government technical school	No	0	2		1		Testes Penis Vagina Uterus Ovaries Scrotum	1	1	1	1	0	1	1	6	GOOD	0	2	0	0	0	2	0	Yes	1	1	0	1	0	1	1	1	0	1	7	1	During pregnancy During childbirth or labour During breastfeeding	1	1	1	1	4	1	Yes
Female	1	18	1	3	Government technical school	Yes	0	2		1		Penis Testes Scrotum Vagina Clitoris Uterus Ovaries	1	1	1	1	1	1	1	7	GOOD	0	2	0	1	0	3	0	Yes	1	1	0	1	0	1	1	1	0	1	7	1	During pregnancy During breastfeeding During childbirth or labour	1	1	1	1	4	1	Yes
Male	0	16	1	3	Government technical school	Yes	0	3		1		Testes Penis Scrotum Vagina Clitoris Uterus Ovaries	1	1	1	1	1	1	1	7	GOOD	0	2	2	0	2	6	1	Yes	1	1	0	1	0	1	1	1	0	1	7	1	During pregnancy During childbirth or labour During breastfeeding	1	1	1	1	4	1	Yes
Male	0	19	1	3	Government technical school	Yes	1	2		2		Testes Penis Scrotum Vagina Clitoris Uterus Ovaries	1	1	1	1	1	1	1	7	GOOD	0	2	2	2	0	6	1	Yes	1	1	0	1	0	1	1	1	0	1	7	1	During pregnancy During childbirth or labour During breastfeeding	1	1	1	1	4	1	Yes
Male	0	19	1	3	Government technical school	Yes	1	2		1		Testes Penis Scrotum Vagina Clitoris Ovaries Uterus	1	1	1	1	1	1	1	7	GOOD	0	0	0	0	0	0	0	Yes	1	1	0	1	0	1	1	1	1	1	8	1	During pregnancy During childbirth or labour During breastfeeding	1	1	1	0	3	1	Yes
Male	0	18	1	3	Government technical school	No	0	2		2		Testes Penis Scrotum Vagina Clitoris Uterus Ovaries	1	1	1	1	1	1	1	7	GOOD	0	2	0	0	0	2	0	Yes	1	1	0	1	0	1	1	1	0	1	7	1	During pregnancy During childbirth or labour During breastfeeding	1	1	1	0	3	1	Yes
Male	0	19	1	3	Government technical school	No	0	1		2		Testes Penis Scrotum Vagina Clitoris Uterus Ovaries	1	1	1	1	1	1	1	7	GOOD	0	0	0	0	0	0	0	Yes	1	1	0	1	0	1	1	1	0	1	7	1	During pregnancy During childbirth or labour During breastfeeding	1	1	1	1	4	1	Yes
Female	1	17	1	3	Government technical school	Yes	1	3		1		Testes Penis Scrotum Vagina Clitoris Uterus Ovaries	1	1	1	1	1	1	1	7	GOOD	0	2	0	0	0	2	0	Yes	1	1	0	1	0	1	1	1	0	1	7	1	During pregnancy During childbirth or labour During breastfeeding	1	1	1	1	4	1	Yes
Male	0	18	1	3	Government technical school	Yes	1	2		1		Testes Penis Scrotum Vagina Clitoris Uterus Ovaries	1	1	1	1	1	1	1	7	GOOD	0	2	0	0	0	2	0	Yes	1	1	0	1	0	1	1	1	0	1	7	1	During pregnancy During childbirth or labour During breastfeeding	1	1	1	1	4	1	Yes
Male	0	16	1	3	Government technical school	No	0	2		1		Testes Penis Scrotum Vagina Clitoris Uterus Ovaries	1	1	1	1	1	1	1	7	GOOD	0	2	2	0	0	4	0	Yes	1	1	0	1	0	1	1	1	0	1	7	1	During pregnancy During childbirth or labour During breastfeeding	1	1	1	1	4	1	Yes
Male	0	20	1	3	Government technical school	Yes	1	2		1		Testes Penis Scrotum Vagina Clitoris Uterus Ovaries	1	1	1	1	1	1	1	7	GOOD	0	2	0	0	2	4	0	Yes	1	1	0	1	0	1	1	1	0	1	7	1	During pregnancy During childbirth or labour During breastfeeding	1	1	1	1	4	1	Yes
Female	1	15	1	3	Government technical school	No	0	3		1		Testes Penis Scrotum Vagina Clitoris Uterus Ovaries	1	1	1	1	1	1	1	7	GOOD	0	2	2	0	2	6	1	Yes	1	1	0	1	0	1	1	1	0	1	7	1	During pregnancy During childbirth or labour During breastfeeding	1	1	1	1	4	1	Yes
Female	1	18	1	3	Government technical school	Yes	1	2		2		Testes Penis Scrotum Vagina Clitoris Uterus Ovaries	1	1	1	1	1	1	1	7	GOOD	0	2	0	0	2	4	0	Yes	1	1	0	1	0	1	1	1	0	1	7	1	During pregnancy During childbirth or labour During breastfeeding	1	1	1	1	4	1	No
Female	1	18	1	3	Government technical school	No	0	2		1		Testes Penis Scrotum Vagina Clitoris Uterus Ovaries	1	1	1	1	1	1	1	7	GOOD	0	2	2	0	0	4	0	Yes	1	1	0	1	0	1	1	1	0	1	7	1	During pregnancy During childbirth or labour During breastfeeding	1	1	1	0	3	1	No
Male	0	21	1	3	Government technical school	Yes	1	3		1		Testes Penis Scrotum Vagina Uterus Ovaries	1	1	1	1	0	1	1	6	GOOD	0	0	0	0	0	0	0	Yes	1	1	1	1	0	1	1	1	0	1	8	1	During pregnancy During childbirth or labour During breastfeeding	1	1	1	1	4	1	Yes
Female	1	17	1	3	Government technical school	Yes	0	2		1		Testes Penis Vagina Clitoris Uterus Ovaries	1	1	0	1	1	1	1	6	GOOD	0	2	2	0	0	4	0	Yes	1	1	0	1	0	1	1	1	0	1	7	1	During pregnancy During breastfeeding During childbirth or labour	1	1	1	0	3	1	Yes
Male	0	16	1	3	Government technical school	Yes	1	2		2		Testes Penis Scrotum Vagina Ovaries	1	1	1	1	0	0	1	5	GOOD	0	0	0	0	2	2	0	Yes	1	1	0	1	0	1	1	1	0	1	7	1	During pregnancy During childbirth or labour During breastfeeding	1	1	1	1	4	1	Yes
Female	1	19	1	2	Skill acquisition or vocational centre	Yes	1	3		1		Testes Penis Vagina Clitoris Ovaries	1	1	0	1	1	0	1	5	GOOD	0	2	0	0	0	2	0	Yes	1	1	0	1	0	1	1	1	1	1	8	1	During pregnancy	1	0	0	0	1	0	Yes
Female	1	24	1	2	Skill acquisition or vocational centre	Yes	1	2		1		Uterus Clitoris Vagina Penis Scrotum Ovaries	0	1	1	1	1	1	1	6	GOOD	0	2	0	0	0	2	0	Yes	1	1	0	1	0	1	1	1	0	1	7	1	During breastfeeding During childbirth or labour	0	1	1	0	2	0	Yes
Female	1	24	1	2	Skill acquisition or vocational centre	Yes	1	3		1		Penis Vagina Ovaries	0	1	0	1	0	0	1	3	POOR	0	2	0	0	0	2	0	Yes	1	1	0	1	0	1	1	1	0	1	7	1	During pregnancy	1	0	0	1	2	0	Yes
Male	0	23	1	1	Skill acquisition or vocational centre	Yes	1	3		1		Testes Penis Scrotum Vagina Clitoris Uterus Ovaries	1	1	1	1	1	1	1	7	GOOD	0	0	0	0	0	0	0	Yes	1	1	0	1	0	1	1	0	1	1	7	1	During breastfeeding	0	0	1	0	1	0	Yes
Male	0	18	1	2	Skill acquisition or vocational centre	Yes	1	2		1		Testes Penis Scrotum Vagina Clitoris	1	1	1	1	1	0	0	5	GOOD	0	1	0	0	2	3	0	Yes	1	1	1	1	0	1	0	1	1	1	8	1	During pregnancy	1	0	0	0	1	0	Yes
Female	1	22	1	2	Skill acquisition or vocational centre	Yes	1	2		2		Scrotum Penis Vagina Uterus	0	1	1	1	0	1	0	4	POOR	0	2	0	0	0	2	0	Yes	1	1	1	1	0	1	1	1	0	1	8	1	During breastfeeding	0	0	1	1	2	0	Yes
Female	1	20	1	1	Skill acquisition or vocational centre	Yes	1	2		1		Testes Penis Vagina Uterus Clitoris	1	1	0	1	1	1	0	5	GOOD	2	2	0	0	0	4	0	Yes	1	1	0	0	0	0	1	0	0	1	4	0	During childbirth or labour	0	1	0	1	2	0	Yes
Female	1	16	1	2	Skill acquisition or vocational centre	Yes	0	2		2		Vagina Penis Uterus	0	1	0	1	0	1	0	3	POOR	2	2	0	0	0	4	0	Yes	0	1	0	1	0	1	1	1	0	0	5	0	During childbirth or labour	0	1	0	1	2	0	Yes
Female	1	19	1	2	Skill acquisition or vocational centre	Yes	1	2		2		Vagina Penis	0	1	0	1	0	0	0	2	POOR	0	2	0	0	0	2	0	Yes	1	1	0	1	0	1	0	1	0	0	5	0	During childbirth or labour	0	1	0	1	2	0	Yes
Female	1	22	1	2	Skill acquisition or vocational centre	Yes	1	2		1		Scrotum Penis Testes Vagina Clitoris Uterus	1	1	1	1	1	1	0	6	GOOD	2	2	0	0	0	4	0	Yes	1	1	0	1	0	1	1	1	0	0	6	1	During childbirth or labour	0	1	0	1	2	0	Yes
Female	1	24	1	2	Skill acquisition or vocational centre	Yes	1	2		1		Penis Testes Vagina Clitoris Uterus	1	1	0	1	1	1	0	5	GOOD	0	0	0	0	0	0	0	Yes	1	1	0	0	0	1	1	1	0	0	5	0	During childbirth or labour	0	1	0	1	2	0	Yes
Male	0	24	1	2	Skill acquisition or vocational centre	Yes	1	3		1		Penis Vagina Testes Clitoris	1	1	0	1	1	0	0	4	POOR	0	0	0	0	0	0	0	Yes	1	1	0	0	0	1	1	0	0	0	4	0	During childbirth or labour Less Secondary	0	1	0	1	2	0	Yes
Male	0	17	1	2	Skill acquisition or vocational centre	Yes	1	2		2		Less Secondary	0	0	0	0	0	0	0	0	POOR	0	0	0	0	1	1	0	Yes	1	1	1	0	0	1	1	1	0	0	6	1	Less Secondary	0	0	0	1	1	0	Yes
Female	1	23	0	1	Skill acquisition or vocational centre	Yes	1	2		1		Testes Penis Scrotum Vagina Clitoris Uterus Ovaries	1	1	1	1	1	1	1	7	GOOD	0	2	0	0	0	2	0	Yes	0	1	0	1	0	1	0	1	0	0	4	0	During childbirth or labour	0	1	0	1	2	0	Yes
Female	1	24	0	1	Skill acquisition or vocational centre	Yes	1	1		1		Testes Penis Scrotum Vagina Clitoris	1	1	1	1	1	0	0	5	GOOD	0	0	0	0	0	0	0	Yes	1	1	1	0	0	1	1	1	0	0	6	1	During pregnancy	1	0	0	1	2	0	Yes
Male	0	18	1	2	Skill acquisition or vocational centre	Yes	1	2		1		Penis Vagina Testes Clitoris Scrotum Uterus Ovaries	1	1	1	1	1	1	1	7	GOOD	2	2	1	2	0	7	1	Yes	1	1	0	1	0	1	1	1	0	1	7	1	During childbirth or labour During breastfeeding	0	1	1	1	3	1	Yes
Female	1	18	1	2	Skill acquisition or vocational centre	Yes	1	3		1		Testes Penis Vagina Clitoris Uterus Ovaries	1	1	0	1	1	1	1	6	GOOD	0	1	0	2	0	3	0	Yes	1	1	0	1	0	1	1	1	0	1	7	1	During childbirth or labour During breastfeeding	0	1	1	0	2	0	Yes
Female	1	16	1	2	Skill acquisition or vocational centre	Yes	1	2		2		Penis Vagina Ovaries Uterus Clitoris Less Secondary	0	1	0	1	1	1	1	5	GOOD	2	2	0	0	0	4	0	Yes	0	1	0	1	0	1	1	1	0	1	6	1	During breastfeeding	0	0	1	1	2	0	No
Male	0	17	1	2	Skill acquisition or vocational centre	Yes	1	2		1		Testes Penis Vagina Clitoris Uterus Ovaries	1	1	0	1	1	1	1	6	GOOD	2	2	0	0	0	4	0	Yes	1	1	1	1	0	1	1	1	1	1	9	1	During pregnancy During childbirth or labour During breastfeeding	1	1	1	1	4	1	Yes
Female	1	16	1	2	Skill acquisition or vocational centre	Yes	0	3		1		Testes Penis Scrotum Vagina Clitoris Uterus Ovaries	1	1	1	1	1	1	1	7	GOOD	2	2	0	0	0	4	0	Yes	1	1	1	1	0	1	0	1	0	1	7	1	During pregnancy During childbirth or labour During breastfeeding	1	1	1	0	3	1	No
Male	0	24	1	2	Skill acquisition or vocational centre	Yes	1	2		2		Testes Penis Scrotum Vagina Clitoris Ovaries Uterus	1	1	1	1	1	1	1	7	GOOD	2	2	0	2	0	6	1	Yes	1	1	0	1	0	1	1	1	0	1	7	1	During pregnancy During childbirth or labour During breastfeeding	1	1	1	1	4	1	Yes
Male	0	24	1	1	Skill acquisition or vocational centre	Yes	1	2		1		Testes Penis Scrotum Vagina Clitoris Uterus Ovaries	1	1	1	1	1	1	1	7	GOOD	2	2	0	0	1	5	0	Yes	1	1	0	1	0	1	1	1	0	1	7	1	During pregnancy During childbirth or labour During breastfeeding	1	1	1	0	3	1	Yes
Female	1	24	0	2	Skill acquisition or vocational centre	Yes	1	3		1		Testes Penis Scrotum Vagina Ovaries Clitoris Uterus	1	1	1	1	1	1	1	7	GOOD	2	2	0	2	0	6	1	Yes	1	1	0	1	0	1	1	1	0	1	7	1	During pregnancy During childbirth or labour During breastfeeding	1	1	1	1	4	1	Yes
Female	1	23	1	1	Skill acquisition or vocational centre	Yes	1	2		1		Penis Vagina Uterus	0	1	0	1	0	1	0	3	POOR	2	1	0	2	0	5	0	Yes	1	1	0	1	0	1	1	1	0	1	7	1	During pregnancy During childbirth or labour During breastfeeding	1	1	1	1	4	1	Yes
Female	1	23	1	1	Skill acquisition or vocational centre	Yes	1	2		1		Testes Penis Scrotum Vagina Clitoris Uterus Ovaries	1	1	1	1	1	1	1	7	GOOD	2	2	0	1	0	5	0	Yes	1	1	0	1	0	1	1	1	0	1	7	1	During pregnancy During childbirth or labour During breastfeeding	1	1	1	1	4	1	Yes
Female	1	23	1	1	Skill acquisition or vocational centre	Yes	1	2		1		Testes Penis Scrotum Vagina Clitoris Uterus Ovaries	1	1	1	1	1	1	1	7	GOOD	0	2	0	0	0	2	0	Yes	1	0	0	0	0	1	0	1	0	0	3	0	During childbirth or labour	0	1	0	1	2	0	Yes
Male	0	23	1	2	Skill acquisition or vocational centre	Yes	1	2		1		Testes Penis Scrotum Vagina Clitoris Uterus Ovaries	1	1	1	1	1	1	1	7	GOOD	0	2	0	0	0	2	0	Yes	1	0	0	1	0	1	1	1	0	1	6	1	Less Secondary	0	0	0	1	1	0	Yes
Female	1	24	0	2	Skill acquisition or vocational centre	Yes	1	3		1		Scrotum Penis Vagina Uterus	0	1	1	1	0	1	0	4	POOR	0	2	0	2	0	4	0	Yes	1	1	0	0	0	0	1	0	0	0	3	0	During pregnancy During childbirth or labour	1	1	0	1	3	1	Yes
Female	1	19	1	2	Skill acquisition or vocational centre	Yes	0	3		1		Vagina Testes Penis	1	1	0	1	0	0	0	3	POOR	0	2	0	0	0	2	0	Yes	1	1	0	0	0	0	1	1	0	0	4	0	Less Secondary	0	0	0	1	1	0	No
Female	1	23	1	2	Skill acquisition or vocational centre	Yes	1	3		1		Penis Vagina Clitoris Uterus Ovaries	0	1	0	1	1	1	1	5	GOOD	2	2	0	0	0	4	0	Yes	1	1	0	1	0	1	1	1	0	1	7	1	During breastfeeding	0	0	1	1	2	0	Yes
Female	1	23	1	2	Skill acquisition or vocational centre	Yes	1	2		1		Penis Vagina Clitoris Uterus Ovaries	0	1	0	1	1	1	1	5	GOOD	0	2	0	2	0	4	0	Yes	1	1	1	1	0	1	1	1	0	1	8	1	During breastfeeding	0	0	1	1	2	0	Yes
Female	1	19	1	2	Skill acquisition or vocational centre	Yes	1	3		1		Penis Vagina	0	1	0	1	0	0	0	2	POOR	2	2	0	0	2	6	1	Yes	1	1	0	1	0	1	1	1	0	1	7	1	During pregnancy During childbirth or labour During breastfeeding	1	1	1	1	4	1	Yes
Male	0	17	1	2	Skill acquisition or vocational centre	Yes	1	3		1		Penis Vagina	0	1	0	1	0	0	0	2	POOR	2	2	0	2	0	6	1	Yes	1	1	0	1	0	0	1	1	0	1	6	1	During pregnancy	1	0	0	0	1	0	No
Female	1	24	0	1	Skill acquisition or vocational centre	Yes	1	2		1		Testes Penis Scrotum Vagina Clitoris Uterus Ovaries	1	1	1	1	1	1	1	7	GOOD	0	2	2	2	0	6	1	Yes	1	1	0	1	0	1	1	1	0	1	7	1	During childbirth or labour During breastfeeding During pregnancy	1	1	1	1	4	1	Yes
Female	1	20	1	2	Skill acquisition or vocational centre	Yes	1	2		3		Penis Vagina Testes Scrotum Clitoris Uterus Ovaries	1	1	1	1	1	1	1	7	GOOD	0	2	0	1	0	3	0	Yes	1	1	0	1	0	0	0	1	0	1	5	0	During pregnancy	1	0	0	1	2	0	Yes
Female	1	23	1	2	Skill acquisition or vocational centre	No	0	2		1		Penis Vagina	0	1	0	1	0	0	0	2	POOR	2	2	0	0	0	4	0	Yes	1	1	0	1	0	0	1	1	0	0	5	0	During childbirth or labour During breastfeeding	0	1	1	1	3	1	Yes
Female	1	23	1	1	Skill acquisition or vocational centre	Yes	1	2		1		Penis Vagina Testes Scrotum Clitoris Uterus Ovaries	1	1	1	1	1	1	1	7	GOOD	2	0	0	0	0	2	0	Yes	1	1	0	1	0	1	1	1	0	1	7	1	During childbirth or labour During breastfeeding	0	1	1	0	2	0	Yes
Male	0	19	1	2	Skill acquisition or vocational centre	Yes	1	2		1		Testes Penis Scrotum Clitoris	1	1	1	0	1	0	0	4	POOR	0	0	0	0	2	2	0	Yes	1	1	1	1	0	1	1	1	0	1	8	1	During breastfeeding	0	0	1	0	1	0	Yes
Male	0	19	1	2	Skill acquisition or vocational centre	Yes	1	2		1		Scrotum Penis	0	1	1	0	0	0	0	2	POOR	0	0	0	0	0	0	0	No						1	0	1	0	0	2	0							0	No
Male	0	23	1	2	Skill acquisition or vocational centre	Yes	1	2		2		Testes Penis Scrotum Vagina Clitoris Ovaries Uterus	1	1	1	1	1	1	1	7	GOOD	0	1	0	0	0	1	0	Yes	1	1	0	1	0	0	1	0	0	1	5	0	During breastfeeding	0	0	1	0	1	0	Yes
Female	1	16	1	2	Skill acquisition or vocational centre	Yes	1	3		1		Vagina Ovaries Penis	0	1	0	1	0	0	1	3	POOR	0	0	0	2	0	2	0	Yes	1	0	1	1	1	1	0	1	0	1	7	1	During breastfeeding	0	0	1	0	1	0	No
Male	0	16	1	2	Skill acquisition or vocational centre	Yes	1	2		1		Testes Penis Scrotum Vagina Clitoris Uterus Ovaries	1	1	1	1	1	1	1	7	GOOD	0	2	0	0	0	2	0	Yes	1	1	0	1	0	1	1	1	0	1	7	1	During pregnancy	1	0	0	1	2	0	No
Female	1	24	0	2	Skill acquisition or vocational centre	Yes	1	3		1		Testes Penis Vagina Clitoris Uterus Ovaries	1	1	0	1	1	1	1	6	GOOD	0	2	0	1	0	3	0	Yes	1	1	1	1	0	1	1	1	1	1	9	1	During childbirth or labour During pregnancy	1	1	0	1	3	1	Yes
Female	1	22	1	2	Skill acquisition or vocational centre	Yes	1	2		2		Penis Testes Vagina Clitoris Uterus Ovaries	1	1	0	1	1	1	1	6	GOOD	0	1	0	1	1	3	0	Yes	1	1	1	1	0	1	1	1	0	1	8	1	During pregnancy During childbirth or labour During breastfeeding	1	1	1	0	3	1	Yes
Male	0	22	1	2	Skill acquisition or vocational centre	Yes	1	2		1		Penis Vagina Clitoris	0	1	0	1	1	0	0	3	POOR	0	0	0	0	0	0	0	Yes	1	1	1	1	0	1	1	0	1	1	8	1	During breastfeeding	0	0	1	0	1	0	Yes
Female	1	20	0	2	Skill acquisition or vocational centre	Yes	1	2		1		Vagina Clitoris Uterus Ovaries Penis Testes	1	1	0	1	1	1	1	6	GOOD	0	1	0	1	0	2	0	Yes	1	1	0	1	0	1	1	1	0	1	7	1	During childbirth or labour During breastfeeding	0	1	1	1	3	1	Yes
Female	1	24	1	2	Skill acquisition or vocational centre	Yes	1	2		2		Testes Penis Scrotum Vagina Clitoris Uterus Ovaries	1	1	1	1	1	1	1	7	GOOD	0	2	0	0	0	2	0	Yes	1	1	0	1	0	1	1	1	0	1	7	1	During pregnancy	1	0	0	1	2	0	Yes
Female	1	19	1	1	Skill acquisition or vocational centre	Yes	1	2		1		Penis Vagina Clitoris Uterus Ovaries	0	1	0	1	1	1	1	5	GOOD	2	2	0	0	0	4	0	Yes	1	1	1	1	0	1	0	1	0	1	7	1	During breastfeeding	0	0	1	0	1	0	Yes
Female	1	17	1	2	Skill acquisition or vocational centre	Yes	1	3		1		Testes Penis Scrotum Vagina Uterus Ovaries	1	1	1	1	0	1	1	6	GOOD	0	2	2	0	2	6	1	Yes	1	1	0	1	0	1	0	1	1	1	7	1	During pregnancy	1	0	0	1	2	0	Yes
Female	1	18	1	2	Skill acquisition or vocational centre	Yes	1	2		2		Penis Vagina Clitoris Uterus Ovaries	0	1	0	1	1	1	1	5	GOOD	2	2	0	0	0	4	0	Yes	1	1	0	1	0	1	0	1	0	1	6	1	During breastfeeding During pregnancy	1	0	1	1	3	1	Yes
Female	1	17	1	2	Skill acquisition or vocational centre	Yes	1	3		1		Ovaries Uterus Vagina Clitoris Penis Testes	1	1	0	1	1	1	1	6	GOOD	2	2	0	0	0	4	0	Yes	1	1	0	1	0	1	1	1	0	1	7	1	During pregnancy During breastfeeding	1	0	1	1	3	1	Yes
Male	0	24	1	2	Skill acquisition or vocational centre	Yes	1	2		1		Penis Vagina	0	1	0	1	0	0	0	2	POOR	0	2	0	0	0	2	0	Yes	0	1	0	1	0	0	1	1	0	1	5	0	Less Secondary	0	0	0	0	0	0	Yes
Male	0	17	1	2	Skill acquisition or vocational centre	Yes	1	3		1		Penis Scrotum Vagina	0	1	1	1	0	0	0	3	POOR	1	0	0	0	0	1	0	Yes	1	0	0	1	0	1	0	1	1	1	6	1	Less Secondary	0	0	0	0	0	0	Yes
Male	0	22	1	2	Skill acquisition or vocational centre	Yes	1	3		1		Penis Vagina	0	1	0	1	0	0	0	2	POOR	0	0	0	0	0	0	0	Yes	1	0	1	1	0	1	1	1	1	1	8	1	Less Secondary	0	0	0	0	0	0	Yes
Female	1	23	0	2	Skill acquisition or vocational centre	Yes	0	2		1		Penis Vagina Uterus Ovaries	0	1	0	1	0	1	1	4	POOR	0	0	0	2	0	2	0	Yes	1	1	0	1	0	1	1	1	0	1	7	1	During childbirth or labour	0	1	0	1	2	0	No
Female	1	23	0	1	Skill acquisition or vocational centre	Yes	1	2		1		Testes Penis Scrotum Vagina Clitoris Uterus Ovaries	1	1	1	1	1	1	1	7	GOOD	2	2	0	0	0	4	0	Yes	1	1	1	1	0	0	0	1	0	1	6	1	During pregnancy During breastfeeding	1	0	1	1	3	1	Yes
Male	0	17	1	2	Skill acquisition or vocational centre	Yes	1	2		2		Penis Vagina	0	1	0	1	0	0	0	2	POOR	2	2	0	0	0	4	0	Yes	1	1	1	1	0	1	1	1	1	1	9	1	During pregnancy	1	0	0	0	1	0	Yes
Female	1	23	0	1	Skill acquisition or vocational centre	Yes	1	2		1		Testes Penis Scrotum Vagina Clitoris Uterus Ovaries	1	1	1	1	1	1	1	7	GOOD	0	2	0	0	0	2	0	Yes	1	0	0	1	0	0	0	1	0	1	4	0	During breastfeeding	0	0	1	1	2	0	Yes
Male	0	24	1	1	Skill acquisition or vocational centre	Yes	1	2		1		Testes Penis Scrotum Vagina Clitoris Uterus Ovaries	1	1	1	1	1	1	1	7	GOOD	0	2	0	0	0	2	0	Yes	1	0	0	1	0	0	1	0	0	1	4	0	During childbirth or labour	0	1	0	1	2	0	Yes
Female	1	16	1	2	Skill acquisition or vocational centre	Yes	1	2		2		Testes Scrotum Vagina Uterus	1	0	1	1	0	1	0	4	POOR	0	1	0	1	0	2	0	Yes	1	1	1	1	0	1	1	1	0	1	8	1	During pregnancy During childbirth or labour During breastfeeding	1	1	1	1	4	1	Yes
Female	1	20	1	2	Skill acquisition or vocational centre	Yes	1	2		2		Testes Penis Scrotum Clitoris Vagina Uterus Ovaries	1	1	1	1	1	1	1	7	GOOD	0	1	0	2	0	3	0	Yes	1	1	0	1	0	1	1	1	0	1	7	1	During breastfeeding During childbirth or labour	0	1	1	1	3	1	Yes
Female	1	22	0	2	Skill acquisition or vocational centre	Yes	1	2		1		Testes Penis Vagina Scrotum Clitoris Uterus Ovaries	1	1	1	1	1	1	1	7	GOOD	0	2	0	1	0	3	0	Yes	1	1	0	1	0	1	1	1	0	1	7	1	During childbirth or labour During breastfeeding	0	1	1	1	3	1	Yes
Female	1	17	1	3	Skill acquisition or vocational centre	Yes	0	2		2		Vagina Penis	0	1	0	1	0	0	0	2	POOR	0	1	0	2	0	3	0	Yes	1	1	1	1	0	1	1	1	0	1	8	1	During breastfeeding	0	0	1	1	2	0	No
Female	1	23	0	2	Skill acquisition or vocational centre	Yes	1	2		2		Testes Penis Scrotum Vagina Clitoris Uterus Ovaries	1	1	1	1	1	1	1	7	GOOD	0	2	0	2	0	4	0	Yes	1	1	0	1	0	1	1	1	0	1	7	1	During breastfeeding During childbirth or labour	0	1	1	1	3	1	Yes
Male	0	23	1	3	Skill acquisition or vocational centre	Yes	1	2		1		Penis Vagina Clitoris	0	1	0	1	1	0	0	3	POOR	0	0	0	0	0	0	0	Yes	1	1	0	1	0	1	1	1	1	1	8	1	During childbirth or labour During breastfeeding	0	1	1	0	2	0	Yes
Male	0	17	1	2	Skill acquisition or vocational centre	Yes	1	2		1		Testes Penis Vagina Clitoris	1	1	0	1	1	0	0	4	POOR	0	0	0	0	0	0	0	Yes	1	1	0	1	0	1	1	1	0	1	7	1	During childbirth or labour During breastfeeding	0	1	1	1	3	1	Yes
Female	1	16	1	3	Skill acquisition or vocational centre	Yes	0	2		1		Vagina Penis	0	1	0	1	0	0	0	2	POOR	0	2	0	0	0	2	0	Yes	1	1	1	1	0	1	1	1	0	1	8	1	During breastfeeding	0	0	1	1	2	0	No
Male	0	17	1	3	Skill acquisition or vocational centre	Yes	0	3		1		Penis Vagina	0	1	0	1	0	0	0	2	POOR	1	0	1	1	1	4	0	Yes	0	1	0	1	0	0	1	0	0	0	3	0	During pregnancy	1	0	0	1	2	0	Yes
Male	0	24	1	1	Skill acquisition or vocational centre	Yes	1	2		1		Testes Penis Scrotum Vagina Uterus Ovaries	1	1	1	1	0	1	1	6	GOOD	1	2	0	0	0	3	0	Yes	1	1	0	0	0	1	0	1	1	0	5	0	During pregnancy	1	0	0	0	1	0	Yes
Male	0	17	1	2	Skill acquisition or vocational centre	Yes	1	3		1		Penis Vagina	0	1	0	1	0	0	0	2	POOR	0	0	0	0	0	0	0	Yes	1	0	1	1	0	1	0	1	1	1	7	1	Less Secondary	0	0	0	0	0	0	Yes
Female	1	16	1	2	Skill acquisition or vocational centre	Yes	0	2		1		Penis Vagina	0	1	0	1	0	0	0	2	POOR	0	0	0	0	0	0	0	Yes	1	1	1	0	0	1	0	1	1	1	7	1	Less Secondary	0	0	0	0	0	0	Yes
Male	0	16	1	3	Skill acquisition or vocational centre	Yes	1	3		1		Penis	0	1	0	0	0	0	0	1	POOR	0	0	0	0	0	0	0	Yes	1	0	1	1	1	1	0	1	0	0	6	1	During pregnancy	1	0	0	1	2	0	Yes
Male	0	20	1	3	Skill acquisition or vocational centre	Yes	1	3		1		Penis Vagina	0	1	0	1	0	0	0	2	POOR	0	0	2	0	0	2	0	Yes	1	1	1	1	0	0	0	1	0	1	6	1	During childbirth or labour	0	1	0	1	2	0	Yes
Female	1	24	1	1	Skill acquisition or vocational centre	Yes	1	3		1		Penis Scrotum Vagina Uterus	0	1	1	1	0	1	0	4	POOR	2	2	0	0	2	6	1	Yes	1	1	1	1	0	1	1	1	0	1	8	1	During childbirth or labour	0	1	0	0	1	0	Yes
Male	0	17	1	2	Skill acquisition or vocational centre	Yes	0	3		1		Testes Penis Scrotum Vagina Clitoris Uterus Ovaries	1	1	1	1	1	1	1	7	GOOD	0	0	0	0	0	0	0	Yes	1	0	0	1	0	0	1	1	0	1	5	0	Less Secondary	0	0	0	0	0	0	Yes
Female	1	18	1	2	Skill acquisition or vocational centre	Yes	1	3		1		Testes Penis Scrotum Vagina Clitoris Uterus Ovaries	1	1	1	1	1	1	1	7	GOOD	0	0	0	0	0	0	0	Yes	1	0	0	1	0	0	1	1	0	1	5	0	During breastfeeding	0	0	1	0	1	0	Yes
Male	0	18	1	2	Skill acquisition or vocational centre	Yes	1	2		1		Uterus	0	0	0	0	0	1	0	1	POOR	0	0	0	0	0	0	0	Yes	1	0	0	1	0	0	1	1	0	1	5	0	Less Secondary	0	0	0	0	0	0	No
Male	0	19	1	3	Skill acquisition or vocational centre	Yes	1	3		1		Less Secondary	0	0	0	0	0	0	0	0	POOR	0	0	2	0	1	3	0	Yes	1	0	1	1	0	0	0	1	1	1	6	1	During pregnancy	1	0	0	0	1	0	No
Male	0	19	1	3	Skill acquisition or vocational centre	Yes	1	3		1		Less Secondary	0	0	0	0	0	0	0	0	POOR	0	2	0	0	0	2	0	No						0	0	0	0	1	1	0							0	No
Male	0	16	1	3	Skill acquisition or vocational centre	No	0	2		1		Less Secondary	0	0	0	0	0	0	0	0	POOR	2	2	0	0	0	4	0	Yes	1	0	0	1	0	0	0	0	0	1	3	0	During breastfeeding	0	0	1	0	1	0	No
Male	0	16	1	2	Skill acquisition or vocational centre	Yes	1	3		1		Testes Penis Scrotum Vagina Clitoris Uterus Ovaries	1	1	1	1	1	1	1	7	GOOD	0	0	0	0	2	2	0	Yes	1	1	1	1	0	1	1	1	0	0	7	1	During pregnancy During childbirth or labour During breastfeeding	1	1	1	1	4	1	Yes
Male	0	17	1	2	Skill acquisition or vocational centre	Yes	1	2		1		Testes Penis Scrotum Vagina	1	1	1	1	0	0	0	4	POOR	0	0	0	0	0	0	0	Yes	1	1	1	1	0	0	0	1	0	0	5	0	During pregnancy During breastfeeding	1	0	1	0	2	0	No
Female	1	17	1	3	Skill acquisition or vocational centre	Yes	0	2		1		Penis Vagina Clitoris Ovaries	0	1	0	1	1	0	1	4	POOR	0	2	0	0	0	2	0	Yes	1	1	0	1	0	1	0	1	0	0	5	0	During childbirth or labour	0	1	0	0	1	0	No
Male	0	20	1	3	Skill acquisition or vocational centre	Yes	1	3		1		Testes Penis Scrotum Vagina	1	1	1	1	0	0	0	4	POOR	0	0	0	0	2	2	0	Yes	1	0	1	1	0	1	1	1	0	1	7	1	During childbirth or labour	0	1	0	0	1	0	Yes
Male	0	20	1	3	Skill acquisition or vocational centre	Yes	1	3		1		Testes Penis Scrotum Vagina Uterus Ovaries	1	1	1	1	0	1	1	6	GOOD	0	0	0	0	0	0	0	Yes	1	0	0	1	0	1	1	1	0	1	6	1	During childbirth or labour	0	1	0	1	2	0	Yes
Female	1	16	1	3	Skill acquisition or vocational centre	Yes	0	2		1		Penis Vagina	0	1	0	1	0	0	0	2	POOR	0	0	0	0	0	0	0	Yes	1	0	0	1	0	1	1	1	0	0	5	0	During childbirth or labour	0	1	0	0	1	0	No
Male	0	21	1	2	Skill acquisition or vocational centre	Yes	1	2		1		Penis Vagina Clitoris Uterus	0	1	0	1	1	1	0	4	POOR	0	0	2	0	0	2	0	Yes	1	1	0	0	0	1	1	1	0	0	5	0	During childbirth or labour	0	1	0	1	2	0	Yes
Male	0	17	1	2	Skill acquisition or vocational centre	Yes	1	2		1		Vagina Uterus Scrotum Testes Penis	1	1	1	1	0	1	0	5	GOOD	2	0	0	0	0	2	0	Yes	1	1	0	1	0	1	1	1	0	0	6	1	During childbirth or labour During breastfeeding	0	1	1	1	3	1	Yes
Female	1	20	1	2	Skill acquisition or vocational centre	Yes	1	1		2		Penis Vagina Ovaries Testes Uterus Scrotum	1	1	1	1	0	1	1	6	GOOD	0	2	0	0	0	2	0	Yes	1	1	1	1	0	0	0	1	1	1	7	1	During breastfeeding	0	0	1	1	2	0	Yes
Male	0	21	1	2	Skill acquisition or vocational centre	Yes	0	2		1		Penis Vagina	0	1	0	1	0	0	0	2	POOR	1	1	0	0	0	2	0	Yes	1	1	0	0	0	1	1	1	0	0	5	0	During breastfeeding During pregnancy	1	0	1	0	2	0	Yes
Male	0	19	1	3	Skill acquisition or vocational centre	Yes	1	3		1		Penis Vagina	0	1	0	1	0	0	0	2	POOR	2	0	0	0	0	2	0	Yes	1	1	0	0	0	1	1	0	0	0	4	0	Less Secondary	0	0	0	0	0	0	Yes
Male	0	16	1	3	Skill acquisition or vocational centre	Yes	1	3		1		Penis Vagina	0	1	0	1	0	0	0	2	POOR	0	2	0	0	1	3	0	Yes	1	1	0	0	0	1	1	1	0	0	5	0	During childbirth or labour	0	1	0	1	2	0	Yes
Female	1	24	1	1	Skill acquisition or vocational centre	Yes	1	2		2		Penis Uterus Ovaries Vagina Scrotum	0	1	1	1	0	1	1	5	GOOD	2	0	0	0	0	2	0	Yes	1	1	0	1	0	0	1	0	0	0	4	0	During pregnancy	1	0	0	1	2	0	Yes
Male	0	19	1	3	Skill acquisition or vocational centre	Yes	1	3		1		Penis Scrotum Vagina	0	1	1	1	0	0	0	3	POOR	0	0	0	2	0	2	0	No						0	1	0	0	0	1	0							0	Yes
Male	0	17	1	3	Skill acquisition or vocational centre	Yes	1	3		1		Penis Scrotum Uterus	0	1	1	0	0	1	0	3	POOR	0	0	0	0	0	0	0	Yes	1	1	0	1	0	0	1	0	0	0	4	0	During childbirth or labour During pregnancy	1	1	0	1	3	1	Yes
Female	1	16	1	3	Skill acquisition or vocational centre	No	0	2		1		Testes Penis Vagina Uterus Ovaries	1	1	0	1	0	1	1	5	GOOD	0	2	0	0	0	2	0	Yes	1	1	1	1	0	0	1	1	1	1	8	1	During breastfeeding	0	0	1	1	2	0	No
Male	0	20	1	2	Skill acquisition or vocational centre	Yes	1	2		1		Testes Penis Vagina Clitoris	1	1	0	1	1	0	0	4	POOR	0	0	0	0	0	0	0	Yes	1	0	1	1	0	0	1	1	0	0	5	0	Less Secondary	0	0	0	1	1	0	Yes
Male	0	16	1	2	Skill acquisition or vocational centre	Yes	1	1		2		Testes Penis Vagina Clitoris Uterus	1	1	0	1	1	1	0	5	GOOD	0	2	0	0	0	2	0	Yes	1	1	0	0	0	1	1	0	0	1	5	0	Less Secondary	0	0	0	1	1	0	Yes
Male	0	24	1	2	Skill acquisition or vocational centre	Yes	1	2		1		Testes Scrotum Vagina Clitoris	1	0	1	1	1	0	0	4	POOR	0	0	0	0	0	0	0	Yes	1	1	1	1	0	1	0	1	0	0	6	1	During pregnancy During childbirth or labour	1	1	0	1	3	1	Yes
Female	1	24	0	2	Skill acquisition or vocational centre	Yes	0	2		1		Penis Testes Vagina Clitoris Uterus	1	1	0	1	1	1	0	5	GOOD	0	0	0	0	0	0	0	Yes	1	1	0	0	0	1	1	1	0	0	5	0	Less Secondary	0	0	0	1	1	0	Yes
Female	1	23	0	2	Skill acquisition or vocational centre	Yes	0	2		2		Testes Penis Scrotum Vagina	1	1	1	1	0	0	0	4	POOR	0	0	0	0	0	0	0	Yes	1	1	0	0	0	1	1	0	0	0	4	0	Less Secondary	0	0	0	1	1	0	Yes
Male	0	17	1	3	Skill acquisition or vocational centre	Yes	1	3		1		Testes Penis Scrotum Vagina	1	1	1	1	0	0	0	4	POOR	0	0	0	0	0	0	0	Yes	1	1	0	0	0	1	1	0	0	0	4	0	Less Secondary	0	0	0	1	1	0	Yes
Female	1	16	1	3	Skill acquisition or vocational centre	Yes	0	3		1		Testes Penis Scrotum Vagina	1	1	1	1	0	0	0	4	POOR	0	0	0	0	0	0	0	Yes	1	0	1	0	0	1	1	1	0	0	5	0	Less Secondary	0	0	0	1	1	0	No
Male	0	17	1	3	Skill acquisition or vocational centre	Yes	1	2		1		Testes Penis Vagina Clitoris	1	1	0	1	1	0	0	4	POOR	0	0	0	0	0	0	0	Yes	1	1	0	0	0	1	1	1	0	0	5	0	Less Secondary	0	0	0	1	1	0	Yes
Female	1	16	1	3	Skill acquisition or vocational centre	Yes	1	3		1		Testes Clitoris Ovaries Scrotum Penis	1	1	1	0	1	0	1	5	GOOD	0	0	0	0	0	0	0	Yes	1	1	1	0	0	1	1	1	0	0	6	1	Less Secondary	0	0	0	1	1	0	Yes
Female	1	16	1	2	Skill acquisition or vocational centre	Yes	1	2		2		Penis Vagina	0	1	0	1	0	0	0	2	POOR	2	2	0	0	0	4	0	Yes	1	1	1	1	0	1	1	1	1	1	9	1	During breastfeeding	0	0	1	0	1	0	No
Male	0	21	1	2	Skill acquisition or vocational centre	Yes	1	2		2		Penis Clitoris Vagina Ovaries	0	1	0	1	1	0	1	4	POOR	0	2	2	2	0	6	1	Yes	1	1	0	1	0	1	1	1	1	1	8	1	During pregnancy During childbirth or labour During breastfeeding	1	1	1	1	4	1	Yes
Male	0	18	1	2	Skill acquisition or vocational centre	Yes	1	2		1		Testes Penis Scrotum Vagina Clitoris Uterus Ovaries	1	1	1	1	1	1	1	7	GOOD	2	2	0	0	0	4	0	Yes	1	1	0	1	0	1	1	1	0	1	7	1	During pregnancy During childbirth or labour During breastfeeding	1	1	1	1	4	1	Yes
Male	0	17	1	2	Skill acquisition or vocational centre	Yes	1	2		1		Ovaries Vagina Clitoris Uterus Scrotum Penis Testes	1	1	1	1	1	1	1	7	GOOD	0	0	0	2	0	2	0	Yes	1	1	0	1	0	1	1	1	0	1	7	1	During breastfeeding	0	0	1	0	1	0	Yes
Male	0	18	1	2	Skill acquisition or vocational centre	Yes	1	3		1		Testes Penis Scrotum Vagina Clitoris Ovaries Uterus	1	1	1	1	1	1	1	7	GOOD	0	2	2	2	2	8	1	Yes	1	1	1	1	0	1	1	1	0	1	8	1	During pregnancy During childbirth or labour	1	1	0	0	2	0	Yes
Female	1	19	1	2	Skill acquisition or vocational centre	Yes	1	3		1		Testes Penis Scrotum Vagina Clitoris Uterus Ovaries	1	1	1	1	1	1	1	7	GOOD	2	2	0	2	0	6	1	Yes	1	1	0	1	0	1	1	1	0	1	7	1	During breastfeeding	0	0	1	0	1	0	Yes
Female	1	17	1	2	Skill acquisition or vocational centre	Yes	1	2		1		Testes Penis Vagina Clitoris Uterus Ovaries	1	1	0	1	1	1	1	6	GOOD	0	2	0	0	0	2	0	Yes	1	1	0	1	0	1	1	1	0	1	7	1	During breastfeeding	0	0	1	0	1	0	No
Female	1	17	1	2	Skill acquisition or vocational centre	Yes	1	2		2		Testes Penis Scrotum Vagina Uterus Clitoris Ovaries	1	1	1	1	1	1	1	7	GOOD	0	2	0	0	0	2	0	Yes	1	1	1	1	0	1	1	1	0	1	8	1	During breastfeeding During pregnancy	1	0	1	0	2	0	No
Female	1	22	1	2	Skill acquisition or vocational centre	Yes	1	3		1		Penis Vagina Ovaries	0	1	0	1	0	0	1	3	POOR	2	2	0	2	0	6	1	Yes	1	1	1	0	0	1	1	1	0	1	7	1	During breastfeeding During pregnancy	1	0	1	1	3	1	Yes
Female	1	23	0	2	Skill acquisition or vocational centre	Yes	1	2		1		Penis Scrotum Testes Vagina Clitoris Uterus Ovaries	1	1	1	1	1	1	1	7	GOOD	2	2	0	0	0	4	0	Yes	1	1	0	1	0	1	1	1	0	1	7	1	During breastfeeding	0	0	1	1	2	0	Yes
Male	0	19	1	3	Skill acquisition or vocational centre	Yes	1	3		1		Testes Penis Vagina	1	1	0	1	0	0	0	3	POOR	0	0	0	1	0	1	0	Yes	1	1	0	1	0	1	1	1	0	1	7	1	During pregnancy During breastfeeding	1	0	1	1	3	1	Yes
Male	0	17	1	3	Skill acquisition or vocational centre	Yes	1	3		1		Penis Vagina	0	1	0	1	0	0	0	2	POOR	2	0	0	0	1	3	0	Yes	1	0	0	1	0	1	1	1	0	1	6	1	During pregnancy During breastfeeding	1	0	1	1	3	1	No
Male	0	16	1	3	Skill acquisition or vocational centre	Yes	1	3		1		Penis Vagina Clitoris	0	1	0	1	1	0	0	3	POOR	0	2	0	0	0	2	0	Yes	1	1	0	1	0	1	1	1	0	1	7	1	During childbirth or labour During pregnancy During breastfeeding	1	1	1	1	4	1	No
Female	1	17	1	2	Skill acquisition or vocational centre	Yes	1	2		1		Penis Vagina Clitoris Uterus Ovaries	0	1	0	1	1	1	1	5	GOOD	0	2	0	0	0	2	0	Yes	1	1	0	1	0	1	0	1	0	1	6	1	During pregnancy	1	0	0	1	2	0	Yes
Male	0	16	1	2	Skill acquisition or vocational centre	Yes	1	3		1		Testes Penis Scrotum Vagina Uterus Ovaries	1	1	1	1	0	1	1	6	GOOD	0	2	0	0	0	2	0	Yes	1	1	1	1	0	1	1	1	0	1	8	1	During pregnancy	1	0	0	1	2	0	Yes
Female	1	24	1	2	Skill acquisition or vocational centre	Yes	1	2		1		Penis Vagina	0	1	0	1	0	0	0	2	POOR	2	2	0	0	0	4	0	Yes	1	1	0	1	0	0	1	1	0	1	6	1	During pregnancy	1	0	0	1	2	0	Yes
Female	1	17	1	2	Skill acquisition or vocational centre	Yes	1	2		1		Penis Vagina Uterus Ovaries	0	1	0	1	0	1	1	4	POOR	0	2	0	0	0	2	0	Yes	1	1	1	1	0	1	1	1	1	1	9	1	During pregnancy	1	0	0	0	1	0	Yes
Female	1	21	1	2	Skill acquisition or vocational centre	Yes	0	2		1		Penis Vagina	0	1	0	1	0	0	0	2	POOR	0	2	2	0	0	4	0	Yes	0	1	1	1	0	1	0	0	0	0	4	0	During breastfeeding	0	0	1	1	2	0	No
Female	1	17	1	2	Skill acquisition or vocational centre	Yes	0	2		3		Ovaries Vagina Testes Penis Scrotum Clitoris Uterus	1	1	1	1	1	1	1	7	GOOD	1	2	0	0	0	3	0	Yes	1	1	1	1	0	1	0	1	0	1	7	1	Less Secondary	0	0	0	0	0	0	No
Female	1	23	1	2	Skill acquisition or vocational centre	Yes	1	3		1		Testes Penis Scrotum Vagina Clitoris Uterus Ovaries	1	1	1	1	1	1	1	7	GOOD	2	2	0	0	0	4	0	Yes	1	1	0	1	0	1	1	1	0	1	7	1	During pregnancy	1	0	0	1	2	0	Yes
Female	1	17	1	2	Skill acquisition or vocational centre	No	1	2		1		Vagina Ovaries Penis Testes Scrotum Clitoris Uterus	1	1	1	1	1	1	1	7	GOOD	2	2	0	0	0	4	0	Yes	1	1	1	1	0	1	1	1	0	1	8	1	During breastfeeding	0	0	1	1	2	0	Yes
Male	0	17	1	2	Skill acquisition or vocational centre	Yes	1	2		1		Penis	0	1	0	0	0	0	0	1	POOR	0	0	0	0	0	0	0	Yes	1	1	0	1	0	0	1	1	0	1	6	1	During breastfeeding	0	0	1	0	1	0	Yes
Female	1	18	1	2	Skill acquisition or vocational centre	Yes	0	2		2		Testes Penis Scrotum Vagina Clitoris Uterus Ovaries	1	1	1	1	1	1	1	7	GOOD	2	2	0	0	0	4	0	Yes	1	1	0	1	0	1	1	1	0	1	7	1	During pregnancy	1	0	0	0	1	0	No
Female	1	20	1	2	Skill acquisition or vocational centre	No	0	2		1		Vagina Ovaries Testes Penis Scrotum Uterus	1	1	1	1	0	1	1	6	GOOD	2	2	0	0	0	4	0	Yes	1	1	1	1	0	0	1	1	0	1	7	1	During childbirth or labour	0	1	0	1	2	0	No
Female	1	23	1	1	Skill acquisition or vocational centre	Yes	1	2		2		Vagina Ovaries Clitoris Penis	0	1	0	1	1	0	1	4	POOR	2	2	0	0	0	4	0	Yes	1	1	0	1	0	1	1	1	0	1	7	1	During breastfeeding	0	0	1	1	2	0	No
Female	1	16	1	2	Skill acquisition or vocational centre	Yes	1	2		1		Testes Penis Scrotum Vagina Clitoris Uterus Ovaries	1	1	1	1	1	1	1	7	GOOD	2	2	0	0	0	4	0	Yes	1	1	0	1	0	1	1	1	0	1	7	1	During pregnancy	1	0	0	1	2	0	No
Male	0	16	1	2	Skill acquisition or vocational centre	Yes	1	2		1		Penis Vagina	0	1	0	1	0	0	0	2	POOR	0	0	2	0	2	4	0	Yes	1	1	1	1	1	0	1	1	1	1	9	1	During breastfeeding	0	0	1	0	1	0	Yes
Male	0	18	1	2	Skill acquisition or vocational centre	Yes	1	2		1		Vagina Penis	0	1	0	1	0	0	0	2	POOR	2	2	0	0	0	4	0	Yes	1	1	0	1	0	0	1	0	0	1	5	0	During pregnancy	1	0	0	0	1	0	Yes
Male	0	17	1	2	Skill acquisition or vocational centre	No	1	2		1		Penis Testes Scrotum Vagina Clitoris Ovaries Uterus	1	1	1	1	1	1	1	7	GOOD	0	1	0	0	0	1	0	Yes	1	1	0	1	0	1	1	1	0	1	7	1	During breastfeeding	0	0	1	0	1	0	Yes
Male	0	23	1	2	Skill acquisition or vocational centre	Yes	1	3		1		Testes Penis Scrotum Vagina Clitoris Ovaries Uterus	1	1	1	1	1	1	1	7	GOOD	0	2	0	0	0	2	0	Yes	1	1	0	1	0	1	1	0	0	1	6	1	Less Secondary	0	0	0	0	0	0	Yes
Female	1	17	1	2	Skill acquisition or vocational centre	Yes	1	2		1		Testes Penis Ovaries Uterus Vagina Scrotum	1	1	1	1	0	1	1	6	GOOD	2	2	0	0	0	4	0	Yes	1	1	0	1	0	1	0	1	1	1	7	1	During pregnancy	1	0	0	0	1	0	Yes
Female	1	24	0	2	Skill acquisition or vocational centre	Yes	0	3		3		Penis Vagina	0	1	0	1	0	0	0	2	POOR	0	0	0	0	0	0	0	Yes	1	1	1	1	0	1	0	1	1	0	7	1	During pregnancy	1	0	0	0	1	0	Yes
Female	1	22	1	2	Skill acquisition or vocational centre	Yes	1	2		1		Testes Penis Vagina Clitoris Uterus Ovaries	1	1	0	1	1	1	1	6	GOOD	2	2	1	0	0	5	0	Yes	1	1	0	1	0	1	1	1	1	1	8	1	During pregnancy	1	0	0	0	1	0	Yes
Female	1	17	1	2	Skill acquisition or vocational centre	Yes	1	2		1		Clitoris Uterus Ovaries Vagina Testes Penis Scrotum	1	1	1	1	1	1	1	7	GOOD	0	2	0	1	0	3	0	Yes	1	1	0	1	0	1	1	1	0	1	7	1	During childbirth or labour During breastfeeding	0	1	1	1	3	1	Yes
Female	1	18	1	2	Skill acquisition or vocational centre	Yes	1	3		1		Testes Scrotum Vagina Clitoris Uterus Ovaries Penis	1	1	1	1	1	1	1	7	GOOD	0	1	0	1	0	2	0	Yes	1	1	0	1	0	1	1	1	0	1	7	1	During childbirth or labour During breastfeeding	0	1	1	1	3	1	Yes
Female	1	17	1	2	Skill acquisition or vocational centre	Yes	1	2		2		Testes Penis Scrotum Vagina Clitoris Uterus Ovaries	1	1	1	1	1	1	1	7	GOOD	0	1	0	1	0	2	0	Yes	1	1	0	1	0	1	1	1	0	1	7	1	During childbirth or labour During breastfeeding	0	1	1	1	3	1	Yes
Female	1	22	1	1	Skill acquisition or vocational centre	Yes	1	2		2		Testes Penis Scrotum Vagina Clitoris Uterus Ovaries	1	1	1	1	1	1	1	7	GOOD	0	1	0	1	0	2	0	Yes	1	1	0	1	0	1	1	1	0	1	7	1	During childbirth or labour During breastfeeding	0	1	1	1	3	1	Yes
Male	0	19	1	2	Skill acquisition or vocational centre	Yes	1	2		1		Penis Vagina	0	1	0	1	0	0	0	2	POOR	0	1	0	1	0	2	0	Yes	1	1	0	1	0	1	1	1	0	1	7	1	During childbirth or labour During breastfeeding	0	1	1	0	2	0	Yes
Male	0	17	1	2	Skill acquisition or vocational centre	Yes	1	3		1		Scrotum Vagina Clitoris Penis	0	1	1	1	1	0	0	4	POOR	1	1	0	0	0	2	0	Yes	1	1	0	1	0	1	1	1	0	1	7	1	During childbirth or labour During breastfeeding	0	1	1	1	3	1	No
Female	1	18	1	2	Skill acquisition or vocational centre	Yes	1	2		2		Testes Penis Vagina Clitoris Uterus Ovaries	1	1	0	1	1	1	1	6	GOOD	1	1	0	1	0	3	0	Yes	1	1	0	1	0	1	1	1	0	1	7	1	During childbirth or labour During breastfeeding	0	1	1	1	3	1	Yes
Female	1	17	1	2	Skill acquisition or vocational centre	Yes	1	3		1		Testes Penis Scrotum Vagina Clitoris Uterus Ovaries	1	1	1	1	1	1	1	7	GOOD	1	2	0	2	0	5	0	Yes	1	1	0	1	0	1	1	1	0	1	7	1	During childbirth or labour During breastfeeding	0	1	1	1	3	1	No
Female	1	21	1	2	Skill acquisition or vocational centre	Yes	1	2		2		Penis Vagina Uterus Ovaries	0	1	0	1	0	1	1	4	POOR	2	2	0	2	0	6	1	Yes	1	1	0	1	0	1	1	1	0	0	6	1	During pregnancy During childbirth or labour During breastfeeding	1	1	1	1	4	1	No
Female	1	18	1	2	Skill acquisition or vocational centre	Yes	0	2		1		Penis Vagina	0	1	0	1	0	0	0	2	POOR	2	2	0	1	0	5	0	Yes	1	1	0	1	0	1	1	1	1	1	8	1	During pregnancy During childbirth or labour During breastfeeding	1	1	1	0	3	1	No
Female	1	20	1	2	Skill acquisition or vocational centre	Yes	1	1		2		Penis Vagina Ovaries	0	1	0	1	0	0	1	3	POOR	2	2	0	0	0	4	0	Yes	1	1	0	1	0	1	1	1	0	1	7	1	During pregnancy During breastfeeding During childbirth or labour	1	1	1	1	4	1	No
Male	0	19	1	2	Skill acquisition or vocational centre	Yes	1	2		1		Testes Penis Scrotum Vagina Uterus Ovaries	1	1	1	1	0	1	1	6	GOOD	2	2	0	2	0	6	1	Yes	1	1	1	1	0	1	1	1	0	1	8	1	During pregnancy During childbirth or labour During breastfeeding	1	1	1	0	3	1	Yes
Female	1	16	1	2	Skill acquisition or vocational centre	No	1	2		1		Testes Penis Scrotum Vagina Ovaries Uterus	1	1	1	1	0	1	1	6	GOOD	2	2	0	2	0	6	1	Yes	1	1	0	1	0	1	1	1	0	1	7	1	During pregnancy During childbirth or labour During breastfeeding	1	1	1	0	3	1	No
Male	0	17	1	2	Skill acquisition or vocational centre	Yes	1	2		2		Testes Penis Scrotum Vagina Clitoris Uterus Ovaries	1	1	1	1	1	1	1	7	GOOD	2	2	0	1	0	5	0	Yes	1	1	0	1	0	1	1	1	0	1	7	1	During pregnancy During childbirth or labour During breastfeeding	1	1	1	1	4	1	No
Male	0	17	1	2	Skill acquisition or vocational centre	Yes	1	2		1		Testes Penis Scrotum Vagina Clitoris Uterus Ovaries	1	1	1	1	1	1	1	7	GOOD	2	2	0	0	0	4	0	Yes	1	1	0	1	0	1	1	1	0	1	7	1	During pregnancy During childbirth or labour During breastfeeding	1	1	1	1	4	1	Yes
Female	1	20	1	2	Skill acquisition or vocational centre	Yes	1	3		1		Penis Scrotum Vagina Uterus Ovaries	0	1	1	1	0	1	1	5	GOOD	0	1	2	2	0	5	0	Yes	1	1	1	1	0	1	1	1	0	1	8	1	During pregnancy During childbirth or labour During breastfeeding	1	1	1	0	3	1	Yes
Female	1	24	1	2	Skill acquisition or vocational centre	Yes	1	2		1		Ovaries Uterus Clitoris Vagina Scrotum Penis Testes	1	1	1	1	1	1	1	7	GOOD	2	2	0	0	0	4	0	Yes	1	1	0	1	0	1	1	1	1	1	8	1	Less Secondary	0	0	0	0	0	0	Yes
Female	1	17	1	2	Skill acquisition or vocational centre	Yes	1	1		3		Testes Penis Vagina Uterus	1	1	0	1	0	1	0	4	POOR	2	2	0	0	0	4	0	Yes	1	1	0	1	0	1	1	1	0	1	7	1	During breastfeeding	0	0	1	1	2	0	No
Female	1	16	1	2	Skill acquisition or vocational centre	Yes	1	3		1		Testes Penis Scrotum Vagina Ovaries	1	1	1	1	0	0	1	5	GOOD	2	2	0	0	0	4	0	Yes	1	1	0	1	0	0	1	1	0	1	6	1	During pregnancy	1	0	0	1	2	0	Yes
Female	1	22	1	2	Skill acquisition or vocational centre	Yes	1	2		1		Testes Penis Vagina Clitoris Uterus Ovaries	1	1	0	1	1	1	1	6	GOOD	0	2	0	0	0	2	0	Yes	1	1	0	1	0	1	1	0	0	1	6	1	During pregnancy During breastfeeding	1	0	1	1	3	1	No
Male	0	19	1	2	Skill acquisition or vocational centre	Yes	1	2		1		Testes Penis Scrotum Vagina Clitoris Uterus Ovaries	1	1	1	1	1	1	1	7	GOOD	2	2	0	0	0	4	0	Yes	1	1	1	1	0	1	1	1	0	1	8	1	During pregnancy During breastfeeding	1	0	1	1	3	1	Yes
Female	1	18	1	2	Skill acquisition or vocational centre	Yes	1	1		2		Penis Testes Scrotum Vagina Clitoris Uterus Ovaries	1	1	1	1	1	1	1	7	GOOD	2	2	0	0	0	4	0	Yes	1	1	0	1	0	1	1	1	0	1	7	1	During pregnancy During childbirth or labour During breastfeeding	1	1	1	1	4	1	No
Female	1	17	1	2	Skill acquisition or vocational centre	Yes	1	1		2		Penis Vagina Uterus Testes	1	1	0	1	0	1	0	4	POOR	2	2	0	0	0	4	0	Yes	1	1	0	1	0	0	0	1	0	1	5	0	During pregnancy During breastfeeding	1	0	1	1	3	1	No
Female	1	19	1	2	Skill acquisition or vocational centre	Yes	1	3		1		Penis Vagina Ovaries	0	1	0	1	0	0	1	3	POOR	2	0	0	0	0	2	0	Yes	1	1	0	1	0	0	1	1	0	1	6	1	During breastfeeding	0	0	1	1	2	0	Yes
Female	1	19	1	2	Skill acquisition or vocational centre	Yes	1	2		1		Penis Vagina Ovaries	0	1	0	1	0	0	1	3	POOR	2	0	0	0	2	4	0	Yes	1	1	0	1	0	1	1	1	0	1	7	1	During breastfeeding During childbirth or labour	0	1	1	1	3	1	No
Female	1	23	1	2	Skill acquisition or vocational centre	Yes	0	2		2		Penis Vagina	0	1	0	1	0	0	0	2	POOR	2	2	0	2	0	6	1	Yes	1	1	0	0	0	1	0	0	0	1	4	0	During breastfeeding	0	0	1	1	2	0	Yes
Female	1	20	1	2	Skill acquisition or vocational centre	Yes	1	3		3		Vagina	0	0	0	1	0	0	0	1	POOR	0	2	0	0	0	2	0	Yes	1	0	0	1	0	1	1	1	0	1	6	1	During breastfeeding	0	0	1	1	2	0	No
Female	1	17	1	2	Skill acquisition or vocational centre	Yes	1	2		1		Penis Vagina Ovaries Uterus Testes	1	1	0	1	0	1	1	5	GOOD	2	2	0	0	0	4	0	Yes	1	1	0	0	0	0	1	1	0	0	4	0	Less Secondary	0	0	0	1	1	0	Yes
Female	1	17	1	2	Skill acquisition or vocational centre	Yes	0	2		1		Penis Vagina	0	1	0	1	0	0	0	2	POOR	2	2	0	0	0	4	0	Yes	1	1	0	0	0	0	0	0	0	1	3	0	Less Secondary	0	0	0	1	1	0	Yes
Male	0	17	1	2	Skill acquisition or vocational centre	Yes	1	2		1		Penis Vagina	0	1	0	1	0	0	0	2	POOR	0	2	0	0	2	4	0	Yes	1	0	0	1	0	1	0	1	0	1	5	0	During childbirth or labour	0	1	0	1	2	0	Yes
Female	1	18	1	2	Skill acquisition or vocational centre	Yes	1	2		3		Penis Vagina	0	1	0	1	0	0	0	2	POOR	0	2	0	0	0	2	0	Yes	1	1	0	1	0	0	1	1	0	1	6	1	Less Secondary	0	0	0	0	0	0	Yes
Male	0	17	1	2	Skill acquisition or vocational centre	Yes	1	1		1		Penis Vagina	0	1	0	1	0	0	0	2	POOR	0	2	2	2	0	6	1	Yes	1	1	0	0	0	1	1	1	0	0	5	0	Less Secondary	0	0	0	1	1	0	Yes
Female	1	21	1	2	Skill acquisition or vocational centre	Yes	1	2		1		Penis Vagina	0	1	0	1	0	0	0	2	POOR	2	2	0	2	0	6	1	Yes	0	0	0	1	0	0	1	1	0	0	3	0	During pregnancy	1	0	0	1	2	0	Yes
Female	1	24	1	2	Skill acquisition or vocational centre	Yes	1	2		3		Ovaries Uterus Clitoris Vagina Penis Testes	1	1	0	1	1	1	1	6	GOOD	1	2	0	0	0	3	0	Yes	1	1	0	1	0	1	1	1	0	1	7	1	During pregnancy During childbirth or labour During breastfeeding	1	1	1	1	4	1	Yes
Female	1	20	1	2	Skill acquisition or vocational centre	Yes	1	2		1		Testes Penis Vagina Uterus Ovaries	1	1	0	1	0	1	1	5	GOOD	0	2	0	0	0	2	0	Yes	1	1	0	1	0	1	0	1	0	1	6	1	During breastfeeding	0	0	1	0	1	0	No
Female	1	24	1	2	Skill acquisition or vocational centre	Yes	1	3		1		Vagina Penis Testes Scrotum	1	1	1	1	0	0	0	4	POOR	0	2	2	2	0	6	1	Yes	1	1	0	1	0	1	0	1	0	1	6	1	During breastfeeding	0	0	1	1	2	0	No
Female	1	21	1	2	Skill acquisition or vocational centre	Yes	1	2		2		Testes Penis Scrotum Vagina Clitoris Uterus	1	1	1	1	1	1	0	6	GOOD	0	2	0	0	0	2	0	Yes	1	0	0	1	0	1	1	1	0	1	6	1	During childbirth or labour During breastfeeding	0	1	1	0	2	0	Yes
Female	1	17	1	2	Skill acquisition or vocational centre	Yes	1	2		1		Vagina Clitoris Penis	0	1	0	1	1	0	0	3	POOR	0	2	0	0	0	2	0	Yes	1	0	0	1	0	1	1	1	0	1	6	1	During childbirth or labour	0	1	0	1	2	0	No
Male	0	19	1	2	Skill acquisition or vocational centre	Yes	1	2		2		Testes Penis Scrotum Vagina Clitoris	1	1	1	1	1	0	0	5	GOOD	0	0	0	0	0	0	0	Yes	1	1	0	1	0	1	1	1	1	1	8	1	Less Secondary	0	0	0	0	0	0	Yes
Male	0	22	1	2	Skill acquisition or vocational centre	Yes	1	2		1		Testes Penis Scrotum Vagina Clitoris	1	1	1	1	1	0	0	5	GOOD	0	0	0	0	0	0	0	Yes	1	1	0	1	0	1	1	1	1	1	8	1	During childbirth or labour During breastfeeding	0	1	1	0	2	0	Yes
Male	0	19	1	2	Skill acquisition or vocational centre	Yes	1	2		1		Testes Penis Scrotum Vagina Clitoris Uterus Ovaries	1	1	1	1	1	1	1	7	GOOD	0	0	0	0	0	0	0	Yes	1	1	0	1	0	1	1	1	0	1	7	1	During childbirth or labour	0	1	0	1	2	0	Yes
Female	1	23	0	2	Skill acquisition or vocational centre	Yes	1	3		3		Testes Penis Scrotum Vagina Clitoris Uterus Ovaries	1	1	1	1	1	1	1	7	GOOD	0	2	0	2	0	4	0	Yes	1	0	0	1	0	1	1	1	0	1	6	1	During pregnancy During childbirth or labour	1	1	0	1	3	1	Yes
Female	1	24	0	1	Skill acquisition or vocational centre	Yes	0	3		3		Testes Penis Scrotum Vagina Clitoris Uterus Ovaries	1	1	1	1	1	1	1	7	GOOD	2	2	0	2	0	6	1	Yes	1	1	0	1	0	1	1	1	0	1	7	1	During childbirth or labour	0	1	0	1	2	0	Yes
Female	1	21	1	2	Skill acquisition or vocational centre	Yes	1	2		2		Testes Vagina Ovaries Clitoris	1	0	0	1	1	0	1	4	POOR	2	2	0	1	0	5	0	Yes	1	1	0	1	0	1	0	1	0	1	6	1	During pregnancy	1	0	0	1	2	0	Yes
Female	1	19	1	2	Skill acquisition or vocational centre	No	0	1		2		Testes Penis Vagina Clitoris Uterus	1	1	0	1	1	1	0	5	GOOD	2	2	0	2	0	6	1	Yes	1	1	0	1	0	1	1	0	0	1	6	1	During childbirth or labour	0	1	0	0	1	0	Yes
Female	1	22	0	2	Skill acquisition or vocational centre	Yes	1	2		1		Testes Penis Scrotum Vagina Clitoris Uterus Ovaries	1	1	1	1	1	1	1	7	GOOD	0	2	0	0	0	2	0	Yes	1	1	0	1	0	1	1	0	0	1	6	1	During pregnancy During childbirth or labour	1	1	0	1	3	1	Yes
Female	1	20	1	2	Skill acquisition or vocational centre	Yes	1	2		1		Penis Vagina Clitoris	0	1	0	1	1	0	0	3	POOR	0	2	2	2	0	6	1	Yes	1	0	0	1	0	0	1	1	0	1	5	0	During breastfeeding During childbirth or labour	0	1	1	0	2	0	Yes
Female	1	23	1	2	Skill acquisition or vocational centre	Yes	1	2		2		Testes Penis Scrotum Vagina Clitoris Uterus Ovaries	1	1	1	1	1	1	1	7	GOOD	1	2	1	2	0	6	1	Yes	1	1	0	1	0	1	1	1	0	1	7	1	During childbirth or labour	0	1	0	1	2	0	Yes
Female	1	21	1	2	Skill acquisition or vocational centre	Yes	1	2		1		Testes Penis Scrotum Vagina Clitoris Uterus Ovaries	1	1	1	1	1	1	1	7	GOOD	1	2	0	0	0	3	0	Yes	1	0	0	1	0	1	1	1	0	1	6	1	During childbirth or labour During pregnancy During breastfeeding	1	1	1	1	4	1	Yes
Female	1	18	1	2	Skill acquisition or vocational centre	Yes	1	2		1		Scrotum Vagina Clitoris Uterus Penis	0	1	1	1	1	1	0	5	GOOD	2	0	0	0	0	2	0	Yes	1	1	0	1	0	1	1	1	0	1	7	1	During childbirth or labour	0	1	0	1	2	0	Yes
[truncated: 14 more columns]
